# Supplementary material for: Global transcontinental power pools for low-carbon electricity
Source: Nat Commun. 2023 Dec 15;14:8350. doi: 10.1038/s41467-023-43723-z (PMC10724180; doi:10.1038/s41467-023-43723-z)
Supplement: Supplementary file 4 — Supplementary Data 1 [file 41467_2023_43723_MOESM4_ESM.xlsx]

## Sheet: Sub-Saharan transmission lines
transmission_line	capacity_type
African_super_grid_CIV_MLI	tx_new_lin
African_super_grid_GNB_SLE	tx_new_lin
African_super_grid_CPV_GNB	tx_new_lin
African_super_grid_GIN_LBR	tx_new_lin
African_super_grid_GIN_MLI	tx_new_lin
African_super_grid_MOZ_ZWE	tx_new_lin
African_super_grid_KEN_UGA	tx_new_lin
African_super_grid_GAB_GNQ	tx_new_lin
African_super_grid_COM_TZA	tx_new_lin
African_super_grid_ETH_KEN	tx_new_lin
African_super_grid_ETH_SDN	tx_new_lin
African_super_grid_BEN_BFA	tx_new_lin
African_super_grid_ZMB_ZWE	tx_new_lin
African_super_grid_BEN_NGA	tx_new_lin
African_super_grid_COM_MDG	tx_new_lin
African_super_grid_BWA_SWZ	tx_new_lin
African_super_grid_COM_SYC	tx_new_lin
African_super_grid_KEN_RWA	tx_new_lin
African_super_grid_COG_GAB	tx_new_lin
African_super_grid_GAB_STP	tx_new_lin
African_super_grid_GMB_GNB	tx_new_lin
African_super_grid_MWI_ZMB	tx_new_lin
African_super_grid_BEN_TGO	tx_new_lin
African_super_grid_CMR_TCD	tx_new_lin
African_super_grid_SWZ_ZAF	tx_new_lin
African_super_grid_GMB_SEN	tx_new_lin
African_super_grid_DJI_ETH	tx_new_lin
African_super_grid_BDI_RWA	tx_new_lin
African_super_grid_CIV_GHA	tx_new_lin
African_super_grid_CMR_GNQ	tx_new_lin
African_super_grid_GHA_TGO	tx_new_lin
African_super_grid_AGO_NAM	tx_new_lin
African_super_grid_GNB_SEN	tx_new_lin
African_super_grid_SOM_SYC	tx_new_lin
African_super_grid_CAF_TCD	tx_new_lin
African_super_grid_AGO_COG	tx_new_lin
African_super_grid_KEN_TZA	tx_new_lin
African_super_grid_BWA_NAM	tx_new_lin
African_super_grid_BWA_ZAF	tx_new_lin
African_super_grid_GIN_GNB	tx_new_lin
African_super_grid_MWI_TZA	tx_new_lin
African_super_grid_CPV_GMB	tx_new_lin
African_super_grid_MDG_MUS	tx_new_lin
African_super_grid_COM_MWI	tx_new_lin
African_super_grid_BFA_MLI	tx_new_lin
African_super_grid_CAF_CMR	tx_new_lin
African_super_grid_AGO_COD	tx_new_lin
African_super_grid_GIN_SEN	tx_new_lin
African_super_grid_NER_NGA	tx_new_lin
African_super_grid_CMR_STP	tx_new_lin
African_super_grid_AGO_ZMB	tx_new_lin
African_super_grid_LBR_SLE	tx_new_lin
African_super_grid_RWA_UGA	tx_new_lin
African_super_grid_CPV_SEN	tx_new_lin
African_super_grid_CAF_COG	tx_new_lin
African_super_grid_SDN_TCD	tx_new_lin
African_super_grid_NGA_TCD	tx_new_lin
African_super_grid_DJI_SOM	tx_new_lin
African_super_grid_LSO_ZAF	tx_new_lin
African_super_grid_ETH_SOM	tx_new_lin
African_super_grid_CIV_LBR	tx_new_lin
African_super_grid_DJI_ERI	tx_new_lin
African_super_grid_MRT_SEN	tx_new_lin
African_super_grid_GNQ_STP	tx_new_lin
African_super_grid_CAF_COD	tx_new_lin
African_super_grid_COD_COG	tx_new_lin
African_super_grid_MOZ_MWI	tx_new_lin
African_super_grid_BWA_ZWE	tx_new_lin
African_super_grid_MWI_ZWE	tx_new_lin
African_super_grid_COG_GNQ	tx_new_lin

## Sheet: East Asia & Russia transmission
transmission_line	capacity_type
Asian_super_grid_BTN_CHN	tx_new_lin
Asian_super_grid_JPN_KAZ	tx_new_lin
Asian_super_grid_BTN_HKG	tx_new_lin
Asian_super_grid_CHN_PRK	tx_new_lin
Asian_super_grid_PAK_UZB	tx_new_lin
Asian_super_grid_KOR_PRK	tx_new_lin
Asian_super_grid_BGD_IND	tx_new_lin
Asian_super_grid_MAC_TWN	tx_new_lin
Asian_super_grid_IRN_KAZ	tx_new_lin
Asian_super_grid_CHN_IND	tx_new_lin
Asian_super_grid_CHN_HKG	tx_new_lin
Asian_super_grid_BGD_NPL	tx_new_lin
Asian_super_grid_JPN_PRK	tx_new_lin
Asian_super_grid_AFG_KGZ	tx_new_lin
Asian_super_grid_JPN_TWN	tx_new_lin
Asian_super_grid_HKG_TWN	tx_new_lin
Asian_super_grid_KAZ_NPL	tx_new_lin
Asian_super_grid_CHN_MNG	tx_new_lin
Asian_super_grid_KAZ_MNG	tx_new_lin
Asian_super_grid_CHN_RUS	tx_new_lin
Asian_super_grid_BGD_LKA	tx_new_lin
Asian_super_grid_IRN_TKM	tx_new_lin
Asian_super_grid_NPL_PAK	tx_new_lin
Asian_super_grid_IND_MAC	tx_new_lin
Asian_super_grid_PAK_TKM	tx_new_lin
Asian_super_grid_HKG_PAK	tx_new_lin
Asian_super_grid_IND_LKA	tx_new_lin
Asian_super_grid_IND_NPL	tx_new_lin
Asian_super_grid_BTN_NPL	tx_new_lin
Asian_super_grid_HKG_IND	tx_new_lin
Asian_super_grid_IND_KOR	tx_new_lin
Asian_super_grid_BGD_CHN	tx_new_lin
Asian_super_grid_KAZ_RUS	tx_new_lin
Asian_super_grid_AFG_IND	tx_new_lin
Asian_super_grid_HKG_LKA	tx_new_lin
Asian_super_grid_HKG_MAC	tx_new_lin
Asian_super_grid_IND_TKM	tx_new_lin
Asian_super_grid_KOR_RUS	tx_new_lin
Asian_super_grid_CHN_KOR	tx_new_lin
Asian_super_grid_BGD_BTN	tx_new_lin
Asian_super_grid_KAZ_PAK	tx_new_lin
Asian_super_grid_CHN_MAC	tx_new_lin
Asian_super_grid_IND_KGZ	tx_new_lin
Asian_super_grid_KOR_TWN	tx_new_lin
Asian_super_grid_CHN_JPN	tx_new_lin
Asian_super_grid_JPN_RUS	tx_new_lin
Asian_super_grid_AFG_BGD	tx_new_lin
Asian_super_grid_KAZ_UZB	tx_new_lin
Asian_super_grid_IND_TJK	tx_new_lin
Asian_super_grid_BGD_HKG	tx_new_lin
Asian_super_grid_KAZ_KOR	tx_new_lin
Asian_super_grid_HKG_NPL	tx_new_lin
Asian_super_grid_IND_PAK	tx_new_lin
Asian_super_grid_AFG_TJK	tx_new_lin
Asian_super_grid_JPN_KOR	tx_new_lin
Asian_super_grid_BTN_IND	tx_new_lin
Asian_super_grid_TJK_TKM	tx_new_lin
Asian_super_grid_MNG_RUS	tx_new_lin
Asian_super_grid_NPL_TJK	tx_new_lin
Asian_super_grid_AFG_IRN	tx_new_lin
Asian_super_grid_CHN_TJK	tx_new_lin
Asian_super_grid_AFG_UZB	tx_new_lin
Asian_super_grid_KGZ_TKM	tx_new_lin
Asian_super_grid_TKM_UZB	tx_new_lin
Asian_super_grid_AFG_NPL	tx_new_lin
Asian_super_grid_CHN_KGZ	tx_new_lin
Asian_super_grid_LKA_MAC	tx_new_lin
Asian_super_grid_IND_KAZ	tx_new_lin
Asian_super_grid_KAZ_KGZ	tx_new_lin
Asian_super_grid_TJK_UZB	tx_new_lin
Asian_super_grid_LKA_MDV	tx_new_lin
Asian_super_grid_CHN_TKM	tx_new_lin
Asian_super_grid_CHN_KAZ	tx_new_lin
Asian_super_grid_CHN_TWN	tx_new_lin
Asian_super_grid_AFG_PAK	tx_new_lin
Asian_super_grid_BGD_PAK	tx_new_lin
Asian_super_grid_IND_UZB	tx_new_lin
Asian_super_grid_CHN_NPL	tx_new_lin
Asian_super_grid_BTN_PAK	tx_new_lin

## Sheet: Europe&MENA_new_existing_transm
transmission_line	capacity_type
European_super_grid_DEU_GBR	tx_new_lin
European_super_grid_ARM_IRQ	tx_new_lin
European_super_grid_NOR_SWE	tx_new_lin
European_super_grid_BGR_HUN	tx_new_lin
European_super_grid_BHR_KWT	tx_new_lin
European_super_grid_BEL_DEU	tx_new_lin
European_super_grid_HUN_SVK	tx_new_lin
European_super_grid_MNE_SRB	tx_new_lin
European_super_grid_POL_SVK	tx_new_lin
European_super_grid_MKD_SRB	tx_new_lin
European_super_grid_DEU_FRA	tx_new_lin
European_super_grid_MDA_ROU	tx_new_lin
European_super_grid_IRQ_SYR	tx_new_lin
European_super_grid_DZA_LBY	tx_new_lin
European_super_grid_CYP_TUR	tx_new_lin
European_super_grid_ISR_PSE	tx_new_lin
European_super_grid_JOR_PSE	tx_new_lin
European_super_grid_LTU_SWE	tx_new_lin
European_super_grid_HRV_SVN	tx_new_lin
European_super_grid_MDA_UKR	tx_new_lin
European_super_grid_EST_FIN	tx_new_lin
European_super_grid_BIH_HRV	tx_new_lin
European_super_grid_MDA_SVK	tx_new_lin
European_super_grid_BHR_QAT	tx_new_lin
European_super_grid_BLR_UKR	tx_new_lin
European_super_grid_BEL_FRA	tx_new_lin
European_super_grid_BEL_NLD	tx_new_lin
European_super_grid_CYP_JOR	tx_new_lin
European_super_grid_CZE_HUN	tx_new_lin
European_super_grid_ISR_JOR	tx_new_lin
European_super_grid_ITA_MNE	tx_new_lin
European_super_grid_GEO_TUR	tx_new_lin
European_super_grid_BIH_MKD	tx_new_lin
European_super_grid_GRC_MKD	tx_new_lin
European_super_grid_ARE_BHR	tx_new_lin
European_super_grid_FIN_NOR	tx_new_lin
European_super_grid_GRC_TUR	tx_new_lin
European_super_grid_AUT_CHE	tx_new_lin
European_super_grid_DEU_SWE	tx_new_lin
European_super_grid_HRV_MNE	tx_new_lin
European_super_grid_CYP_ISR	tx_new_lin
European_super_grid_CHE_DEU	tx_new_lin
European_super_grid_EGY_SAU	tx_new_lin
European_super_grid_ARE_OMN	tx_new_lin
European_super_grid_ESP_FRA	tx_new_lin
European_super_grid_SAU_YEM	tx_new_lin
European_super_grid_FRO_ISL	tx_new_lin
European_super_grid_GBR_IRL	tx_new_lin
European_super_grid_BLR_POL	tx_new_lin
European_super_grid_BGR_TUR	tx_new_lin
European_super_grid_ESP_PRT	tx_new_lin
European_super_grid_GIB_PRT	tx_new_lin
European_super_grid_FRA_GBR	tx_new_lin
European_super_grid_CHE_FRA	tx_new_lin
European_super_grid_FRA_ITA	tx_new_lin
European_super_grid_ALB_MLT	tx_new_lin
European_super_grid_POL_ROU	tx_new_lin
European_super_grid_BGR_MDA	tx_new_lin
European_super_grid_ITA_MLT	tx_new_lin
European_super_grid_ALB_MKD	tx_new_lin
European_super_grid_DEU_NLD	tx_new_lin
European_super_grid_SYR_TUR	tx_new_lin
European_super_grid_DEU_POL	tx_new_lin
European_super_grid_GRC_MNE	tx_new_lin
European_super_grid_JOR_LBN	tx_new_lin
European_super_grid_BIH_ITA	tx_new_lin
European_super_grid_AUT_DEU	tx_new_lin
European_super_grid_LBY_TUN	tx_new_lin
European_super_grid_EST_LVA	tx_new_lin
European_super_grid_HRV_ITA	tx_new_lin
European_super_grid_FRO_IRL	tx_new_lin
European_super_grid_DEU_LUX	tx_new_lin
European_super_grid_IRQ_KWT	tx_new_lin
European_super_grid_BIH_MNE	tx_new_lin
European_super_grid_LBN_TUR	tx_new_lin
European_super_grid_ITA_SVN	tx_new_lin
European_super_grid_HRV_SRB	tx_new_lin
European_super_grid_ISR_LBN	tx_new_lin
European_super_grid_FRA_LUX	tx_new_lin
European_super_grid_AZE_IRQ	tx_new_lin
European_super_grid_FRO_NOR	tx_new_lin
European_super_grid_BGR_ROU	tx_new_lin
European_super_grid_ALB_ITA	tx_new_lin
European_super_grid_BHR_SAU	tx_new_lin
European_super_grid_EGY_LBY	tx_new_lin
European_super_grid_JOR_SAU	tx_new_lin
European_super_grid_ESP_MAR	tx_new_lin
European_super_grid_DZA_TUN	tx_new_lin
European_super_grid_BIH_SRB	tx_new_lin
European_super_grid_ARM_AZE	tx_new_lin
European_super_grid_LVA_SWE	tx_new_lin
European_super_grid_DZA_MAR	tx_new_lin
European_super_grid_LTU_LVA	tx_new_lin
European_super_grid_JOR_SYR	tx_new_lin
European_super_grid_CZE_POL	tx_new_lin
European_super_grid_KWT_SAU	tx_new_lin
European_super_grid_ARM_GEO	tx_new_lin
European_super_grid_ALB_SRB	tx_new_lin
European_super_grid_DNK_SWE	tx_new_lin
European_super_grid_ALB_GRC	tx_new_lin
European_super_grid_FIN_SWE	tx_new_lin
European_super_grid_ESP_GIB	tx_new_lin
European_super_grid_HUN_SVN	tx_new_lin
European_super_grid_MLT_TUN	tx_new_lin
European_super_grid_ALB_GRC_existing	tx_spec
European_super_grid_ARM_GEO_existing	tx_spec
European_super_grid_AUT_CHE_existing	tx_spec
European_super_grid_AUT_CZE_existing	tx_spec
European_super_grid_AUT_DEU_existing	tx_spec
European_super_grid_AUT_HUN_existing	tx_spec
European_super_grid_AUT_ITA_existing	tx_spec
European_super_grid_AUT_SVN_existing	tx_spec
European_super_grid_AZE_GEO_existing	tx_spec
European_super_grid_BEL_FRA_existing	tx_spec
European_super_grid_BEL_LUX_existing	tx_spec
European_super_grid_BEL_NLD_existing	tx_spec
European_super_grid_BGR_GRC_existing	tx_spec
European_super_grid_BGR_MKD_existing	tx_spec
European_super_grid_BGR_ROU_existing	tx_spec
European_super_grid_BGR_SRB_existing	tx_spec
European_super_grid_BIH_HRV_existing	tx_spec
European_super_grid_BIH_MNE_existing	tx_spec
European_super_grid_BIH_SRB_existing	tx_spec
European_super_grid_BLR_LTU_existing	tx_spec
European_super_grid_BLR_UKR_existing	tx_spec
European_super_grid_CHE_DEU_existing	tx_spec
European_super_grid_CHE_FRA_existing	tx_spec
European_super_grid_CHE_ITA_existing	tx_spec
European_super_grid_CZE_DEU_existing	tx_spec
European_super_grid_CZE_POL_existing	tx_spec
European_super_grid_CZE_SVK_existing	tx_spec
European_super_grid_DEU_DNK_existing	tx_spec
European_super_grid_DEU_FRA_existing	tx_spec
European_super_grid_DEU_LUX_existing	tx_spec
European_super_grid_DEU_NLD_existing	tx_spec
European_super_grid_DEU_SWE_existing	tx_spec
European_super_grid_DNK_NOR_existing	tx_spec
European_super_grid_DNK_SWE_existing	tx_spec
European_super_grid_ESP_FRA_existing	tx_spec
European_super_grid_ESP_PRT_existing	tx_spec
European_super_grid_EST_FIN_existing	tx_spec
European_super_grid_EST_LVA_existing	tx_spec
European_super_grid_FIN_NOR_existing	tx_spec
European_super_grid_FIN_SWE_existing	tx_spec
European_super_grid_FRA_GBR_existing	tx_spec
European_super_grid_FRA_ITA_existing	tx_spec
European_super_grid_FRA_LUX_existing	tx_spec
European_super_grid_GBR_IRL_existing	tx_spec
European_super_grid_GBR_NLD_existing	tx_spec
European_super_grid_GRC_ITA_existing	tx_spec
European_super_grid_GRC_MKD_existing	tx_spec
European_super_grid_HRV_HUN_existing	tx_spec
European_super_grid_HRV_SRB_existing	tx_spec
European_super_grid_HRV_SVN_existing	tx_spec
European_super_grid_HUN_ROU_existing	tx_spec
European_super_grid_HUN_SRB_existing	tx_spec
European_super_grid_HUN_SVK_existing	tx_spec
European_super_grid_HUN_SVN_existing	tx_spec
European_super_grid_HUN_UKR_existing	tx_spec
European_super_grid_ITA_SVN_existing	tx_spec
European_super_grid_LTU_LVA_existing	tx_spec
European_super_grid_LTU_POL_existing	tx_spec
European_super_grid_LTU_SWE_existing	tx_spec
European_super_grid_MDA_UKR_existing	tx_spec
European_super_grid_MKD_SRB_existing	tx_spec
European_super_grid_MNE_SRB_existing	tx_spec
European_super_grid_NLD_NOR_existing	tx_spec
European_super_grid_NOR_SWE_existing	tx_spec
European_super_grid_POL_SVK_existing	tx_spec
European_super_grid_POL_SWE_existing	tx_spec
European_super_grid_POL_UKR_existing	tx_spec
European_super_grid_ROU_SRB_existing	tx_spec
European_super_grid_ROU_UKR_existing	tx_spec
European_super_grid_SVK_UKR_existing	tx_spec

## Sheet: North American transmission lin
transmission_line	capacity_type
North_American_super_grid_BLZ_BMU	tx_new_lin
North_American_super_grid_BLZ_CAN	tx_new_lin
North_American_super_grid_BLZ_CRI	tx_new_lin
North_American_super_grid_BLZ_GRL	tx_new_lin
North_American_super_grid_BLZ_GTM	tx_new_lin
North_American_super_grid_BLZ_HND	tx_new_lin
North_American_super_grid_BLZ_MEX	tx_new_lin
North_American_super_grid_BLZ_NIC	tx_new_lin
North_American_super_grid_BLZ_PAN	tx_new_lin
North_American_super_grid_BLZ_SLV	tx_new_lin
North_American_super_grid_BLZ_SPM	tx_new_lin
North_American_super_grid_BLZ_USA	tx_new_lin
North_American_super_grid_BMU_CAN	tx_new_lin
North_American_super_grid_BMU_CRI	tx_new_lin
North_American_super_grid_BMU_GRL	tx_new_lin
North_American_super_grid_BMU_GTM	tx_new_lin
North_American_super_grid_BMU_HND	tx_new_lin
North_American_super_grid_BMU_MEX	tx_new_lin
North_American_super_grid_BMU_NIC	tx_new_lin
North_American_super_grid_BMU_PAN	tx_new_lin
North_American_super_grid_BMU_SLV	tx_new_lin
North_American_super_grid_BMU_SPM	tx_new_lin
North_American_super_grid_BMU_USA	tx_new_lin
North_American_super_grid_CAN_CRI	tx_new_lin
North_American_super_grid_CAN_GRL	tx_new_lin
North_American_super_grid_CAN_GTM	tx_new_lin
North_American_super_grid_CAN_HND	tx_new_lin
North_American_super_grid_CAN_MEX	tx_new_lin
North_American_super_grid_CAN_NIC	tx_new_lin
North_American_super_grid_CAN_PAN	tx_new_lin
North_American_super_grid_CAN_SLV	tx_new_lin
North_American_super_grid_CAN_SPM	tx_new_lin
North_American_super_grid_CAN_USA	tx_new_lin
North_American_super_grid_CRI_GRL	tx_new_lin
North_American_super_grid_CRI_GTM	tx_new_lin
North_American_super_grid_CRI_HND	tx_new_lin
North_American_super_grid_CRI_MEX	tx_new_lin
North_American_super_grid_CRI_NIC	tx_new_lin
North_American_super_grid_CRI_PAN	tx_new_lin
North_American_super_grid_CRI_SLV	tx_new_lin
North_American_super_grid_CRI_SPM	tx_new_lin
North_American_super_grid_CRI_USA	tx_new_lin
North_American_super_grid_GRL_GTM	tx_new_lin
North_American_super_grid_GRL_HND	tx_new_lin
North_American_super_grid_GRL_MEX	tx_new_lin
North_American_super_grid_GRL_NIC	tx_new_lin
North_American_super_grid_GRL_PAN	tx_new_lin
North_American_super_grid_GRL_SLV	tx_new_lin
North_American_super_grid_GRL_SPM	tx_new_lin
North_American_super_grid_GRL_USA	tx_new_lin
North_American_super_grid_GTM_HND	tx_new_lin
North_American_super_grid_GTM_MEX	tx_new_lin
North_American_super_grid_GTM_NIC	tx_new_lin
North_American_super_grid_GTM_PAN	tx_new_lin
North_American_super_grid_GTM_SLV	tx_new_lin
North_American_super_grid_GTM_SPM	tx_new_lin
North_American_super_grid_GTM_USA	tx_new_lin
North_American_super_grid_HND_MEX	tx_new_lin
North_American_super_grid_HND_NIC	tx_new_lin
North_American_super_grid_HND_PAN	tx_new_lin
North_American_super_grid_HND_SLV	tx_new_lin
North_American_super_grid_HND_SPM	tx_new_lin
North_American_super_grid_HND_USA	tx_new_lin
North_American_super_grid_MEX_NIC	tx_new_lin
North_American_super_grid_MEX_PAN	tx_new_lin
North_American_super_grid_MEX_SLV	tx_new_lin
North_American_super_grid_MEX_SPM	tx_new_lin
North_American_super_grid_MEX_USA	tx_new_lin
North_American_super_grid_NIC_PAN	tx_new_lin
North_American_super_grid_NIC_SLV	tx_new_lin
North_American_super_grid_NIC_SPM	tx_new_lin
North_American_super_grid_NIC_USA	tx_new_lin
North_American_super_grid_PAN_SLV	tx_new_lin
North_American_super_grid_PAN_SPM	tx_new_lin
North_American_super_grid_PAN_USA	tx_new_lin
North_American_super_grid_SLV_SPM	tx_new_lin
North_American_super_grid_SLV_USA	tx_new_lin
North_American_super_grid_SPM_USA	tx_new_lin

## Sheet: South American transmission lin
transmission_line	capacity_type
Southeast_Asian_super_grid_IDN_SGP	tx_new_lin
Southeast_Asian_super_grid_FJI_SLB	tx_new_lin
Southeast_Asian_super_grid_NZL_TON	tx_new_lin
Southeast_Asian_super_grid_PHL_VNM	tx_new_lin
Southeast_Asian_super_grid_NZL_PHL	tx_new_lin
Southeast_Asian_super_grid_NRU_PNG	tx_new_lin
Southeast_Asian_super_grid_NZL_PYF	tx_new_lin
Southeast_Asian_super_grid_NCL_PNG	tx_new_lin
Southeast_Asian_super_grid_AUS_IDN	tx_new_lin
Southeast_Asian_super_grid_COK_NZL	tx_new_lin
Southeast_Asian_super_grid_PHL_PNG	tx_new_lin
Southeast_Asian_super_grid_ASM_NZL	tx_new_lin
Southeast_Asian_super_grid_NRU_NZL	tx_new_lin
Southeast_Asian_super_grid_IDN_NZL	tx_new_lin
Southeast_Asian_super_grid_NIU_NZL	tx_new_lin
Southeast_Asian_super_grid_NZL_SLB	tx_new_lin
Southeast_Asian_super_grid_KIR_NZL	tx_new_lin
Southeast_Asian_super_grid_MYS_THA	tx_new_lin
Southeast_Asian_super_grid_PNG_VUT	tx_new_lin
Southeast_Asian_super_grid_KIR_NRU	tx_new_lin
Southeast_Asian_super_grid_FJI_TON	tx_new_lin
Southeast_Asian_super_grid_BRN_VNM	tx_new_lin
Southeast_Asian_super_grid_GUM_NZL	tx_new_lin
Southeast_Asian_super_grid_AUS_MYS	tx_new_lin
Southeast_Asian_super_grid_KHM_PHL	tx_new_lin
Southeast_Asian_super_grid_IDN_MYS	tx_new_lin
Southeast_Asian_super_grid_LAO_THA	tx_new_lin
Southeast_Asian_super_grid_AUS_MMR	tx_new_lin
Southeast_Asian_super_grid_NZL_VNM	tx_new_lin
Southeast_Asian_super_grid_BRN_SGP	tx_new_lin
Southeast_Asian_super_grid_LAO_VNM	tx_new_lin
Southeast_Asian_super_grid_FJI_VUT	tx_new_lin
Southeast_Asian_super_grid_AUS_NCL	tx_new_lin
Southeast_Asian_super_grid_COK_PYF	tx_new_lin
Southeast_Asian_super_grid_MYS_SGP	tx_new_lin
Southeast_Asian_super_grid_KHM_THA	tx_new_lin
Southeast_Asian_super_grid_GUM_PNG	tx_new_lin
Southeast_Asian_super_grid_AUS_VNM	tx_new_lin
Southeast_Asian_super_grid_AUS_PHL	tx_new_lin
Southeast_Asian_super_grid_AUS_THA	tx_new_lin
Southeast_Asian_super_grid_BRN_MYS	tx_new_lin
Southeast_Asian_super_grid_VUT_WSM	tx_new_lin
Southeast_Asian_super_grid_FJI_KIR	tx_new_lin
Southeast_Asian_super_grid_NZL_WSM	tx_new_lin
Southeast_Asian_super_grid_KIR_WSM	tx_new_lin
Southeast_Asian_super_grid_NRU_VUT	tx_new_lin
Southeast_Asian_super_grid_BRN_PHL	tx_new_lin
Southeast_Asian_super_grid_BRN_NZL	tx_new_lin
Southeast_Asian_super_grid_PNG_SLB	tx_new_lin
Southeast_Asian_super_grid_SLB_VUT	tx_new_lin
Southeast_Asian_super_grid_AUS_NZL	tx_new_lin
Southeast_Asian_super_grid_TON_VUT	tx_new_lin
Southeast_Asian_super_grid_AUS_BRN	tx_new_lin
Southeast_Asian_super_grid_KHM_MYS	tx_new_lin
Southeast_Asian_super_grid_FJI_NZL	tx_new_lin
Southeast_Asian_super_grid_BRN_MMR	tx_new_lin
Southeast_Asian_super_grid_NCL_NZL	tx_new_lin
Southeast_Asian_super_grid_NIU_TON	tx_new_lin
Southeast_Asian_super_grid_NZL_PNG	tx_new_lin
Southeast_Asian_super_grid_ASM_COK	tx_new_lin
Southeast_Asian_super_grid_LAO_MMR	tx_new_lin
Southeast_Asian_super_grid_NRU_WSM	tx_new_lin
Southeast_Asian_super_grid_GUM_VUT	tx_new_lin
Southeast_Asian_super_grid_COK_NIU	tx_new_lin
Southeast_Asian_super_grid_AUS_SGP	tx_new_lin
Southeast_Asian_super_grid_ASM_NIU	tx_new_lin
Southeast_Asian_super_grid_ASM_WSM	tx_new_lin
Southeast_Asian_super_grid_KHM_VNM	tx_new_lin
Southeast_Asian_super_grid_NCL_VUT	tx_new_lin

## Sheet: Southeast Asia & Oceanina trans
transmission_line	capacity_type
Southeast_Asian_super_grid_IDN_SGP	tx_new_lin
Southeast_Asian_super_grid_FJI_SLB	tx_new_lin
Southeast_Asian_super_grid_NZL_TON	tx_new_lin
Southeast_Asian_super_grid_PHL_VNM	tx_new_lin
Southeast_Asian_super_grid_NZL_PHL	tx_new_lin
Southeast_Asian_super_grid_NRU_PNG	tx_new_lin
Southeast_Asian_super_grid_NZL_PYF	tx_new_lin
Southeast_Asian_super_grid_NCL_PNG	tx_new_lin
Southeast_Asian_super_grid_AUS_IDN	tx_new_lin
Southeast_Asian_super_grid_COK_NZL	tx_new_lin
Southeast_Asian_super_grid_PHL_PNG	tx_new_lin
Southeast_Asian_super_grid_ASM_NZL	tx_new_lin
Southeast_Asian_super_grid_NRU_NZL	tx_new_lin
Southeast_Asian_super_grid_IDN_NZL	tx_new_lin
Southeast_Asian_super_grid_NIU_NZL	tx_new_lin
Southeast_Asian_super_grid_NZL_SLB	tx_new_lin
Southeast_Asian_super_grid_KIR_NZL	tx_new_lin
Southeast_Asian_super_grid_MYS_THA	tx_new_lin
Southeast_Asian_super_grid_PNG_VUT	tx_new_lin
Southeast_Asian_super_grid_KIR_NRU	tx_new_lin
Southeast_Asian_super_grid_FJI_TON	tx_new_lin
Southeast_Asian_super_grid_BRN_VNM	tx_new_lin
Southeast_Asian_super_grid_GUM_NZL	tx_new_lin
Southeast_Asian_super_grid_AUS_MYS	tx_new_lin
Southeast_Asian_super_grid_KHM_PHL	tx_new_lin
Southeast_Asian_super_grid_IDN_MYS	tx_new_lin
Southeast_Asian_super_grid_LAO_THA	tx_new_lin
Southeast_Asian_super_grid_AUS_MMR	tx_new_lin
Southeast_Asian_super_grid_NZL_VNM	tx_new_lin
Southeast_Asian_super_grid_BRN_SGP	tx_new_lin
Southeast_Asian_super_grid_LAO_VNM	tx_new_lin
Southeast_Asian_super_grid_FJI_VUT	tx_new_lin
Southeast_Asian_super_grid_AUS_NCL	tx_new_lin
Southeast_Asian_super_grid_COK_PYF	tx_new_lin
Southeast_Asian_super_grid_MYS_SGP	tx_new_lin
Southeast_Asian_super_grid_KHM_THA	tx_new_lin
Southeast_Asian_super_grid_GUM_PNG	tx_new_lin
Southeast_Asian_super_grid_AUS_VNM	tx_new_lin
Southeast_Asian_super_grid_AUS_PHL	tx_new_lin
Southeast_Asian_super_grid_AUS_THA	tx_new_lin
Southeast_Asian_super_grid_BRN_MYS	tx_new_lin
Southeast_Asian_super_grid_VUT_WSM	tx_new_lin
Southeast_Asian_super_grid_FJI_KIR	tx_new_lin
Southeast_Asian_super_grid_NZL_WSM	tx_new_lin
Southeast_Asian_super_grid_KIR_WSM	tx_new_lin
Southeast_Asian_super_grid_NRU_VUT	tx_new_lin
Southeast_Asian_super_grid_BRN_PHL	tx_new_lin
Southeast_Asian_super_grid_BRN_NZL	tx_new_lin
Southeast_Asian_super_grid_PNG_SLB	tx_new_lin
Southeast_Asian_super_grid_SLB_VUT	tx_new_lin
Southeast_Asian_super_grid_AUS_NZL	tx_new_lin
Southeast_Asian_super_grid_TON_VUT	tx_new_lin
Southeast_Asian_super_grid_AUS_BRN	tx_new_lin
Southeast_Asian_super_grid_KHM_MYS	tx_new_lin
Southeast_Asian_super_grid_FJI_NZL	tx_new_lin
Southeast_Asian_super_grid_BRN_MMR	tx_new_lin
Southeast_Asian_super_grid_NCL_NZL	tx_new_lin
Southeast_Asian_super_grid_NIU_TON	tx_new_lin
Southeast_Asian_super_grid_NZL_PNG	tx_new_lin
Southeast_Asian_super_grid_ASM_COK	tx_new_lin
Southeast_Asian_super_grid_LAO_MMR	tx_new_lin
Southeast_Asian_super_grid_NRU_WSM	tx_new_lin
Southeast_Asian_super_grid_GUM_VUT	tx_new_lin
Southeast_Asian_super_grid_COK_NIU	tx_new_lin
Southeast_Asian_super_grid_AUS_SGP	tx_new_lin
Southeast_Asian_super_grid_ASM_NIU	tx_new_lin
Southeast_Asian_super_grid_ASM_WSM	tx_new_lin
Southeast_Asian_super_grid_KHM_VNM	tx_new_lin
Southeast_Asian_super_grid_NCL_VUT	tx_new_lin

## Sheet: zone
transmission_line	load_zone_from	load_zone_to
African_super_grid_AGO_BDI	AGO	BDI
African_super_grid_AGO_BEN	AGO	BEN
African_super_grid_AGO_BFA	AGO	BFA
African_super_grid_AGO_BWA	AGO	BWA
African_super_grid_AGO_CAF	AGO	CAF
African_super_grid_AGO_CIV	AGO	CIV
African_super_grid_AGO_CMR	AGO	CMR
African_super_grid_AGO_COD	AGO	COD
African_super_grid_AGO_COG	AGO	COG
African_super_grid_AGO_COM	AGO	COM
African_super_grid_AGO_CPV	AGO	CPV
African_super_grid_AGO_DJI	AGO	DJI
African_super_grid_AGO_ERI	AGO	ERI
African_super_grid_AGO_ETH	AGO	ETH
African_super_grid_AGO_GAB	AGO	GAB
African_super_grid_AGO_GHA	AGO	GHA
African_super_grid_AGO_GIN	AGO	GIN
African_super_grid_AGO_GMB	AGO	GMB
African_super_grid_AGO_GNB	AGO	GNB
African_super_grid_AGO_GNQ	AGO	GNQ
African_super_grid_AGO_KEN	AGO	KEN
African_super_grid_AGO_LBR	AGO	LBR
African_super_grid_AGO_LSO	AGO	LSO
African_super_grid_AGO_MDG	AGO	MDG
African_super_grid_AGO_MLI	AGO	MLI
African_super_grid_AGO_MOZ	AGO	MOZ
African_super_grid_AGO_MRT	AGO	MRT
African_super_grid_AGO_MUS	AGO	MUS
African_super_grid_AGO_MWI	AGO	MWI
African_super_grid_AGO_NAM	AGO	NAM
African_super_grid_AGO_NER	AGO	NER
African_super_grid_AGO_NGA	AGO	NGA
African_super_grid_AGO_RWA	AGO	RWA
African_super_grid_AGO_SDN	AGO	SDN
African_super_grid_AGO_SEN	AGO	SEN
African_super_grid_AGO_SHN	AGO	SHN
African_super_grid_AGO_SLE	AGO	SLE
African_super_grid_AGO_SOM	AGO	SOM
African_super_grid_AGO_STP	AGO	STP
African_super_grid_AGO_SWZ	AGO	SWZ
African_super_grid_AGO_SYC	AGO	SYC
African_super_grid_AGO_TCD	AGO	TCD
African_super_grid_AGO_TGO	AGO	TGO
African_super_grid_AGO_TZA	AGO	TZA
African_super_grid_AGO_UGA	AGO	UGA
African_super_grid_AGO_ZAF	AGO	ZAF
African_super_grid_AGO_ZMB	AGO	ZMB
African_super_grid_AGO_ZWE	AGO	ZWE
African_super_grid_BDI_BEN	BDI	BEN
African_super_grid_BDI_BFA	BDI	BFA
African_super_grid_BDI_BWA	BDI	BWA
African_super_grid_BDI_CAF	BDI	CAF
African_super_grid_BDI_CIV	BDI	CIV
African_super_grid_BDI_CMR	BDI	CMR
African_super_grid_BDI_COD	BDI	COD
African_super_grid_BDI_COG	BDI	COG
African_super_grid_BDI_COM	BDI	COM
African_super_grid_BDI_CPV	BDI	CPV
African_super_grid_BDI_DJI	BDI	DJI
African_super_grid_BDI_ERI	BDI	ERI
African_super_grid_BDI_ETH	BDI	ETH
African_super_grid_BDI_GAB	BDI	GAB
African_super_grid_BDI_GHA	BDI	GHA
African_super_grid_BDI_GIN	BDI	GIN
African_super_grid_BDI_GMB	BDI	GMB
African_super_grid_BDI_GNB	BDI	GNB
African_super_grid_BDI_GNQ	BDI	GNQ
African_super_grid_BDI_KEN	BDI	KEN
African_super_grid_BDI_LBR	BDI	LBR
African_super_grid_BDI_LSO	BDI	LSO
African_super_grid_BDI_MDG	BDI	MDG
African_super_grid_BDI_MLI	BDI	MLI
African_super_grid_BDI_MOZ	BDI	MOZ
African_super_grid_BDI_MRT	BDI	MRT
African_super_grid_BDI_MUS	BDI	MUS
African_super_grid_BDI_MWI	BDI	MWI
African_super_grid_BDI_NAM	BDI	NAM
African_super_grid_BDI_NER	BDI	NER
African_super_grid_BDI_NGA	BDI	NGA
African_super_grid_BDI_RWA	BDI	RWA
African_super_grid_BDI_SDN	BDI	SDN
African_super_grid_BDI_SEN	BDI	SEN
African_super_grid_BDI_SHN	BDI	SHN
African_super_grid_BDI_SLE	BDI	SLE
African_super_grid_BDI_SOM	BDI	SOM
African_super_grid_BDI_STP	BDI	STP
African_super_grid_BDI_SWZ	BDI	SWZ
African_super_grid_BDI_SYC	BDI	SYC
African_super_grid_BDI_TCD	BDI	TCD
African_super_grid_BDI_TGO	BDI	TGO
African_super_grid_BDI_TZA	BDI	TZA
African_super_grid_BDI_UGA	BDI	UGA
African_super_grid_BDI_ZAF	BDI	ZAF
African_super_grid_BDI_ZMB	BDI	ZMB
African_super_grid_BDI_ZWE	BDI	ZWE
African_super_grid_BEN_BFA	BEN	BFA
African_super_grid_BEN_BWA	BEN	BWA
African_super_grid_BEN_CAF	BEN	CAF
African_super_grid_BEN_CIV	BEN	CIV
African_super_grid_BEN_CMR	BEN	CMR
African_super_grid_BEN_COD	BEN	COD
African_super_grid_BEN_COG	BEN	COG
African_super_grid_BEN_COM	BEN	COM
African_super_grid_BEN_CPV	BEN	CPV
African_super_grid_BEN_DJI	BEN	DJI
African_super_grid_BEN_ERI	BEN	ERI
African_super_grid_BEN_ETH	BEN	ETH
African_super_grid_BEN_GAB	BEN	GAB
African_super_grid_BEN_GHA	BEN	GHA
African_super_grid_BEN_GIN	BEN	GIN
African_super_grid_BEN_GMB	BEN	GMB
African_super_grid_BEN_GNB	BEN	GNB
African_super_grid_BEN_GNQ	BEN	GNQ
African_super_grid_BEN_KEN	BEN	KEN
African_super_grid_BEN_LBR	BEN	LBR
African_super_grid_BEN_LSO	BEN	LSO
African_super_grid_BEN_MDG	BEN	MDG
African_super_grid_BEN_MLI	BEN	MLI
African_super_grid_BEN_MOZ	BEN	MOZ
African_super_grid_BEN_MRT	BEN	MRT
African_super_grid_BEN_MUS	BEN	MUS
African_super_grid_BEN_MWI	BEN	MWI
African_super_grid_BEN_NAM	BEN	NAM
African_super_grid_BEN_NER	BEN	NER
African_super_grid_BEN_NGA	BEN	NGA
African_super_grid_BEN_RWA	BEN	RWA
African_super_grid_BEN_SDN	BEN	SDN
African_super_grid_BEN_SEN	BEN	SEN
African_super_grid_BEN_SHN	BEN	SHN
African_super_grid_BEN_SLE	BEN	SLE
African_super_grid_BEN_SOM	BEN	SOM
African_super_grid_BEN_STP	BEN	STP
African_super_grid_BEN_SWZ	BEN	SWZ
African_super_grid_BEN_SYC	BEN	SYC
African_super_grid_BEN_TCD	BEN	TCD
African_super_grid_BEN_TGO	BEN	TGO
African_super_grid_BEN_TZA	BEN	TZA
African_super_grid_BEN_UGA	BEN	UGA
African_super_grid_BEN_ZAF	BEN	ZAF
African_super_grid_BEN_ZMB	BEN	ZMB
African_super_grid_BEN_ZWE	BEN	ZWE
African_super_grid_BFA_BWA	BFA	BWA
African_super_grid_BFA_CAF	BFA	CAF
African_super_grid_BFA_CIV	BFA	CIV
African_super_grid_BFA_CMR	BFA	CMR
African_super_grid_BFA_COD	BFA	COD
African_super_grid_BFA_COG	BFA	COG
African_super_grid_BFA_COM	BFA	COM
African_super_grid_BFA_CPV	BFA	CPV
African_super_grid_BFA_DJI	BFA	DJI
African_super_grid_BFA_ERI	BFA	ERI
African_super_grid_BFA_ETH	BFA	ETH
African_super_grid_BFA_GAB	BFA	GAB
African_super_grid_BFA_GHA	BFA	GHA
African_super_grid_BFA_GIN	BFA	GIN
African_super_grid_BFA_GMB	BFA	GMB
African_super_grid_BFA_GNB	BFA	GNB
African_super_grid_BFA_GNQ	BFA	GNQ
African_super_grid_BFA_KEN	BFA	KEN
African_super_grid_BFA_LBR	BFA	LBR
African_super_grid_BFA_LSO	BFA	LSO
African_super_grid_BFA_MDG	BFA	MDG
African_super_grid_BFA_MLI	BFA	MLI
African_super_grid_BFA_MOZ	BFA	MOZ
African_super_grid_BFA_MRT	BFA	MRT
African_super_grid_BFA_MUS	BFA	MUS
African_super_grid_BFA_MWI	BFA	MWI
African_super_grid_BFA_NAM	BFA	NAM
African_super_grid_BFA_NER	BFA	NER
African_super_grid_BFA_NGA	BFA	NGA
African_super_grid_BFA_RWA	BFA	RWA
African_super_grid_BFA_SDN	BFA	SDN
African_super_grid_BFA_SEN	BFA	SEN
African_super_grid_BFA_SHN	BFA	SHN
African_super_grid_BFA_SLE	BFA	SLE
African_super_grid_BFA_SOM	BFA	SOM
African_super_grid_BFA_STP	BFA	STP
African_super_grid_BFA_SWZ	BFA	SWZ
African_super_grid_BFA_SYC	BFA	SYC
African_super_grid_BFA_TCD	BFA	TCD
African_super_grid_BFA_TGO	BFA	TGO
African_super_grid_BFA_TZA	BFA	TZA
African_super_grid_BFA_UGA	BFA	UGA
African_super_grid_BFA_ZAF	BFA	ZAF
African_super_grid_BFA_ZMB	BFA	ZMB
African_super_grid_BFA_ZWE	BFA	ZWE
African_super_grid_BWA_CAF	BWA	CAF
African_super_grid_BWA_CIV	BWA	CIV
African_super_grid_BWA_CMR	BWA	CMR
African_super_grid_BWA_COD	BWA	COD
African_super_grid_BWA_COG	BWA	COG
African_super_grid_BWA_COM	BWA	COM
African_super_grid_BWA_CPV	BWA	CPV
African_super_grid_BWA_DJI	BWA	DJI
African_super_grid_BWA_ERI	BWA	ERI
African_super_grid_BWA_ETH	BWA	ETH
African_super_grid_BWA_GAB	BWA	GAB
African_super_grid_BWA_GHA	BWA	GHA
African_super_grid_BWA_GIN	BWA	GIN
African_super_grid_BWA_GMB	BWA	GMB
African_super_grid_BWA_GNB	BWA	GNB
African_super_grid_BWA_GNQ	BWA	GNQ
African_super_grid_BWA_KEN	BWA	KEN
African_super_grid_BWA_LBR	BWA	LBR
African_super_grid_BWA_LSO	BWA	LSO
African_super_grid_BWA_MDG	BWA	MDG
African_super_grid_BWA_MLI	BWA	MLI
African_super_grid_BWA_MOZ	BWA	MOZ
African_super_grid_BWA_MRT	BWA	MRT
African_super_grid_BWA_MUS	BWA	MUS
African_super_grid_BWA_MWI	BWA	MWI
African_super_grid_BWA_NAM	BWA	NAM
African_super_grid_BWA_NER	BWA	NER
African_super_grid_BWA_NGA	BWA	NGA
African_super_grid_BWA_RWA	BWA	RWA
African_super_grid_BWA_SDN	BWA	SDN
African_super_grid_BWA_SEN	BWA	SEN
African_super_grid_BWA_SHN	BWA	SHN
African_super_grid_BWA_SLE	BWA	SLE
African_super_grid_BWA_SOM	BWA	SOM
African_super_grid_BWA_STP	BWA	STP
African_super_grid_BWA_SWZ	BWA	SWZ
African_super_grid_BWA_SYC	BWA	SYC
African_super_grid_BWA_TCD	BWA	TCD
African_super_grid_BWA_TGO	BWA	TGO
African_super_grid_BWA_TZA	BWA	TZA
African_super_grid_BWA_UGA	BWA	UGA
African_super_grid_BWA_ZAF	BWA	ZAF
African_super_grid_BWA_ZMB	BWA	ZMB
African_super_grid_BWA_ZWE	BWA	ZWE
African_super_grid_CAF_CIV	CAF	CIV
African_super_grid_CAF_CMR	CAF	CMR
African_super_grid_CAF_COD	CAF	COD
African_super_grid_CAF_COG	CAF	COG
African_super_grid_CAF_COM	CAF	COM
African_super_grid_CAF_CPV	CAF	CPV
African_super_grid_CAF_DJI	CAF	DJI
African_super_grid_CAF_ERI	CAF	ERI
African_super_grid_CAF_ETH	CAF	ETH
African_super_grid_CAF_GAB	CAF	GAB
African_super_grid_CAF_GHA	CAF	GHA
African_super_grid_CAF_GIN	CAF	GIN
African_super_grid_CAF_GMB	CAF	GMB
African_super_grid_CAF_GNB	CAF	GNB
African_super_grid_CAF_GNQ	CAF	GNQ
African_super_grid_CAF_KEN	CAF	KEN
African_super_grid_CAF_LBR	CAF	LBR
African_super_grid_CAF_LSO	CAF	LSO
African_super_grid_CAF_MDG	CAF	MDG
African_super_grid_CAF_MLI	CAF	MLI
African_super_grid_CAF_MOZ	CAF	MOZ
African_super_grid_CAF_MRT	CAF	MRT
African_super_grid_CAF_MUS	CAF	MUS
African_super_grid_CAF_MWI	CAF	MWI
African_super_grid_CAF_NAM	CAF	NAM
African_super_grid_CAF_NER	CAF	NER
African_super_grid_CAF_NGA	CAF	NGA
African_super_grid_CAF_RWA	CAF	RWA
African_super_grid_CAF_SDN	CAF	SDN
African_super_grid_CAF_SEN	CAF	SEN
African_super_grid_CAF_SHN	CAF	SHN
African_super_grid_CAF_SLE	CAF	SLE
African_super_grid_CAF_SOM	CAF	SOM
African_super_grid_CAF_STP	CAF	STP
African_super_grid_CAF_SWZ	CAF	SWZ
African_super_grid_CAF_SYC	CAF	SYC
African_super_grid_CAF_TCD	CAF	TCD
African_super_grid_CAF_TGO	CAF	TGO
African_super_grid_CAF_TZA	CAF	TZA
African_super_grid_CAF_UGA	CAF	UGA
African_super_grid_CAF_ZAF	CAF	ZAF
African_super_grid_CAF_ZMB	CAF	ZMB
African_super_grid_CAF_ZWE	CAF	ZWE
African_super_grid_CIV_CMR	CIV	CMR
African_super_grid_CIV_COD	CIV	COD
African_super_grid_CIV_COG	CIV	COG
African_super_grid_CIV_COM	CIV	COM
African_super_grid_CIV_CPV	CIV	CPV
African_super_grid_CIV_DJI	CIV	DJI
African_super_grid_CIV_ERI	CIV	ERI
African_super_grid_CIV_ETH	CIV	ETH
African_super_grid_CIV_GAB	CIV	GAB
African_super_grid_CIV_GHA	CIV	GHA
African_super_grid_CIV_GIN	CIV	GIN
African_super_grid_CIV_GMB	CIV	GMB
African_super_grid_CIV_GNB	CIV	GNB
African_super_grid_CIV_GNQ	CIV	GNQ
African_super_grid_CIV_KEN	CIV	KEN
African_super_grid_CIV_LBR	CIV	LBR
African_super_grid_CIV_LSO	CIV	LSO
African_super_grid_CIV_MDG	CIV	MDG
African_super_grid_CIV_MLI	CIV	MLI
African_super_grid_CIV_MOZ	CIV	MOZ
African_super_grid_CIV_MRT	CIV	MRT
African_super_grid_CIV_MUS	CIV	MUS
African_super_grid_CIV_MWI	CIV	MWI
African_super_grid_CIV_NAM	CIV	NAM
African_super_grid_CIV_NER	CIV	NER
African_super_grid_CIV_NGA	CIV	NGA
African_super_grid_CIV_RWA	CIV	RWA
African_super_grid_CIV_SDN	CIV	SDN
African_super_grid_CIV_SEN	CIV	SEN
African_super_grid_CIV_SHN	CIV	SHN
African_super_grid_CIV_SLE	CIV	SLE
African_super_grid_CIV_SOM	CIV	SOM
African_super_grid_CIV_STP	CIV	STP
African_super_grid_CIV_SWZ	CIV	SWZ
African_super_grid_CIV_SYC	CIV	SYC
African_super_grid_CIV_TCD	CIV	TCD
African_super_grid_CIV_TGO	CIV	TGO
African_super_grid_CIV_TZA	CIV	TZA
African_super_grid_CIV_UGA	CIV	UGA
African_super_grid_CIV_ZAF	CIV	ZAF
African_super_grid_CIV_ZMB	CIV	ZMB
African_super_grid_CIV_ZWE	CIV	ZWE
African_super_grid_CMR_COD	CMR	COD
African_super_grid_CMR_COG	CMR	COG
African_super_grid_CMR_COM	CMR	COM
African_super_grid_CMR_CPV	CMR	CPV
African_super_grid_CMR_DJI	CMR	DJI
African_super_grid_CMR_ERI	CMR	ERI
African_super_grid_CMR_ETH	CMR	ETH
African_super_grid_CMR_GAB	CMR	GAB
African_super_grid_CMR_GHA	CMR	GHA
African_super_grid_CMR_GIN	CMR	GIN
African_super_grid_CMR_GMB	CMR	GMB
African_super_grid_CMR_GNB	CMR	GNB
African_super_grid_CMR_GNQ	CMR	GNQ
African_super_grid_CMR_KEN	CMR	KEN
African_super_grid_CMR_LBR	CMR	LBR
African_super_grid_CMR_LSO	CMR	LSO
African_super_grid_CMR_MDG	CMR	MDG
African_super_grid_CMR_MLI	CMR	MLI
African_super_grid_CMR_MOZ	CMR	MOZ
African_super_grid_CMR_MRT	CMR	MRT
African_super_grid_CMR_MUS	CMR	MUS
African_super_grid_CMR_MWI	CMR	MWI
African_super_grid_CMR_NAM	CMR	NAM
African_super_grid_CMR_NER	CMR	NER
African_super_grid_CMR_NGA	CMR	NGA
African_super_grid_CMR_RWA	CMR	RWA
African_super_grid_CMR_SDN	CMR	SDN
African_super_grid_CMR_SEN	CMR	SEN
African_super_grid_CMR_SHN	CMR	SHN
African_super_grid_CMR_SLE	CMR	SLE
African_super_grid_CMR_SOM	CMR	SOM
African_super_grid_CMR_STP	CMR	STP
African_super_grid_CMR_SWZ	CMR	SWZ
African_super_grid_CMR_SYC	CMR	SYC
African_super_grid_CMR_TCD	CMR	TCD
African_super_grid_CMR_TGO	CMR	TGO
African_super_grid_CMR_TZA	CMR	TZA
African_super_grid_CMR_UGA	CMR	UGA
African_super_grid_CMR_ZAF	CMR	ZAF
African_super_grid_CMR_ZMB	CMR	ZMB
African_super_grid_CMR_ZWE	CMR	ZWE
African_super_grid_COD_COG	COD	COG
African_super_grid_COD_COM	COD	COM
African_super_grid_COD_CPV	COD	CPV
African_super_grid_COD_DJI	COD	DJI
African_super_grid_COD_ERI	COD	ERI
African_super_grid_COD_ETH	COD	ETH
African_super_grid_COD_GAB	COD	GAB
African_super_grid_COD_GHA	COD	GHA
African_super_grid_COD_GIN	COD	GIN
African_super_grid_COD_GMB	COD	GMB
African_super_grid_COD_GNB	COD	GNB
African_super_grid_COD_GNQ	COD	GNQ
African_super_grid_COD_KEN	COD	KEN
African_super_grid_COD_LBR	COD	LBR
African_super_grid_COD_LSO	COD	LSO
African_super_grid_COD_MDG	COD	MDG
African_super_grid_COD_MLI	COD	MLI
African_super_grid_COD_MOZ	COD	MOZ
African_super_grid_COD_MRT	COD	MRT
African_super_grid_COD_MUS	COD	MUS
African_super_grid_COD_MWI	COD	MWI
African_super_grid_COD_NAM	COD	NAM
African_super_grid_COD_NER	COD	NER
African_super_grid_COD_NGA	COD	NGA
African_super_grid_COD_RWA	COD	RWA
African_super_grid_COD_SDN	COD	SDN
African_super_grid_COD_SEN	COD	SEN
African_super_grid_COD_SHN	COD	SHN
African_super_grid_COD_SLE	COD	SLE
African_super_grid_COD_SOM	COD	SOM
African_super_grid_COD_STP	COD	STP
African_super_grid_COD_SWZ	COD	SWZ
African_super_grid_COD_SYC	COD	SYC
African_super_grid_COD_TCD	COD	TCD
African_super_grid_COD_TGO	COD	TGO
African_super_grid_COD_TZA	COD	TZA
African_super_grid_COD_UGA	COD	UGA
African_super_grid_COD_ZAF	COD	ZAF
African_super_grid_COD_ZMB	COD	ZMB
African_super_grid_COD_ZWE	COD	ZWE
African_super_grid_COG_COM	COG	COM
African_super_grid_COG_CPV	COG	CPV
African_super_grid_COG_DJI	COG	DJI
African_super_grid_COG_ERI	COG	ERI
African_super_grid_COG_ETH	COG	ETH
African_super_grid_COG_GAB	COG	GAB
African_super_grid_COG_GHA	COG	GHA
African_super_grid_COG_GIN	COG	GIN
African_super_grid_COG_GMB	COG	GMB
African_super_grid_COG_GNB	COG	GNB
African_super_grid_COG_GNQ	COG	GNQ
African_super_grid_COG_KEN	COG	KEN
African_super_grid_COG_LBR	COG	LBR
African_super_grid_COG_LSO	COG	LSO
African_super_grid_COG_MDG	COG	MDG
African_super_grid_COG_MLI	COG	MLI
African_super_grid_COG_MOZ	COG	MOZ
African_super_grid_COG_MRT	COG	MRT
African_super_grid_COG_MUS	COG	MUS
African_super_grid_COG_MWI	COG	MWI
African_super_grid_COG_NAM	COG	NAM
African_super_grid_COG_NER	COG	NER
African_super_grid_COG_NGA	COG	NGA
African_super_grid_COG_RWA	COG	RWA
African_super_grid_COG_SDN	COG	SDN
African_super_grid_COG_SEN	COG	SEN
African_super_grid_COG_SHN	COG	SHN
African_super_grid_COG_SLE	COG	SLE
African_super_grid_COG_SOM	COG	SOM
African_super_grid_COG_STP	COG	STP
African_super_grid_COG_SWZ	COG	SWZ
African_super_grid_COG_SYC	COG	SYC
African_super_grid_COG_TCD	COG	TCD
African_super_grid_COG_TGO	COG	TGO
African_super_grid_COG_TZA	COG	TZA
African_super_grid_COG_UGA	COG	UGA
African_super_grid_COG_ZAF	COG	ZAF
African_super_grid_COG_ZMB	COG	ZMB
African_super_grid_COG_ZWE	COG	ZWE
African_super_grid_COM_CPV	COM	CPV
African_super_grid_COM_DJI	COM	DJI
African_super_grid_COM_ERI	COM	ERI
African_super_grid_COM_ETH	COM	ETH
African_super_grid_COM_GAB	COM	GAB
African_super_grid_COM_GHA	COM	GHA
African_super_grid_COM_GIN	COM	GIN
African_super_grid_COM_GMB	COM	GMB
African_super_grid_COM_GNB	COM	GNB
African_super_grid_COM_GNQ	COM	GNQ
African_super_grid_COM_KEN	COM	KEN
African_super_grid_COM_LBR	COM	LBR
African_super_grid_COM_LSO	COM	LSO
African_super_grid_COM_MDG	COM	MDG
African_super_grid_COM_MLI	COM	MLI
African_super_grid_COM_MOZ	COM	MOZ
African_super_grid_COM_MRT	COM	MRT
African_super_grid_COM_MUS	COM	MUS
African_super_grid_COM_MWI	COM	MWI
African_super_grid_COM_NAM	COM	NAM
African_super_grid_COM_NER	COM	NER
African_super_grid_COM_NGA	COM	NGA
African_super_grid_COM_RWA	COM	RWA
African_super_grid_COM_SDN	COM	SDN
African_super_grid_COM_SEN	COM	SEN
African_super_grid_COM_SHN	COM	SHN
African_super_grid_COM_SLE	COM	SLE
African_super_grid_COM_SOM	COM	SOM
African_super_grid_COM_STP	COM	STP
African_super_grid_COM_SWZ	COM	SWZ
African_super_grid_COM_SYC	COM	SYC
African_super_grid_COM_TCD	COM	TCD
African_super_grid_COM_TGO	COM	TGO
African_super_grid_COM_TZA	COM	TZA
African_super_grid_COM_UGA	COM	UGA
African_super_grid_COM_ZAF	COM	ZAF
African_super_grid_COM_ZMB	COM	ZMB
African_super_grid_COM_ZWE	COM	ZWE
African_super_grid_CPV_DJI	CPV	DJI
African_super_grid_CPV_ERI	CPV	ERI
African_super_grid_CPV_ETH	CPV	ETH
African_super_grid_CPV_GAB	CPV	GAB
African_super_grid_CPV_GHA	CPV	GHA
African_super_grid_CPV_GIN	CPV	GIN
African_super_grid_CPV_GMB	CPV	GMB
African_super_grid_CPV_GNB	CPV	GNB
African_super_grid_CPV_GNQ	CPV	GNQ
African_super_grid_CPV_KEN	CPV	KEN
African_super_grid_CPV_LBR	CPV	LBR
African_super_grid_CPV_LSO	CPV	LSO
African_super_grid_CPV_MDG	CPV	MDG
African_super_grid_CPV_MLI	CPV	MLI
African_super_grid_CPV_MOZ	CPV	MOZ
African_super_grid_CPV_MRT	CPV	MRT
African_super_grid_CPV_MUS	CPV	MUS
African_super_grid_CPV_MWI	CPV	MWI
African_super_grid_CPV_NAM	CPV	NAM
African_super_grid_CPV_NER	CPV	NER
African_super_grid_CPV_NGA	CPV	NGA
African_super_grid_CPV_RWA	CPV	RWA
African_super_grid_CPV_SDN	CPV	SDN
African_super_grid_CPV_SEN	CPV	SEN
African_super_grid_CPV_SHN	CPV	SHN
African_super_grid_CPV_SLE	CPV	SLE
African_super_grid_CPV_SOM	CPV	SOM
African_super_grid_CPV_STP	CPV	STP
African_super_grid_CPV_SWZ	CPV	SWZ
African_super_grid_CPV_SYC	CPV	SYC
African_super_grid_CPV_TCD	CPV	TCD
African_super_grid_CPV_TGO	CPV	TGO
African_super_grid_CPV_TZA	CPV	TZA
African_super_grid_CPV_UGA	CPV	UGA
African_super_grid_CPV_ZAF	CPV	ZAF
African_super_grid_CPV_ZMB	CPV	ZMB
African_super_grid_CPV_ZWE	CPV	ZWE
African_super_grid_DJI_ERI	DJI	ERI
African_super_grid_DJI_ETH	DJI	ETH
African_super_grid_DJI_GAB	DJI	GAB
African_super_grid_DJI_GHA	DJI	GHA
African_super_grid_DJI_GIN	DJI	GIN
African_super_grid_DJI_GMB	DJI	GMB
African_super_grid_DJI_GNB	DJI	GNB
African_super_grid_DJI_GNQ	DJI	GNQ
African_super_grid_DJI_KEN	DJI	KEN
African_super_grid_DJI_LBR	DJI	LBR
African_super_grid_DJI_LSO	DJI	LSO
African_super_grid_DJI_MDG	DJI	MDG
African_super_grid_DJI_MLI	DJI	MLI
African_super_grid_DJI_MOZ	DJI	MOZ
African_super_grid_DJI_MRT	DJI	MRT
African_super_grid_DJI_MUS	DJI	MUS
African_super_grid_DJI_MWI	DJI	MWI
African_super_grid_DJI_NAM	DJI	NAM
African_super_grid_DJI_NER	DJI	NER
African_super_grid_DJI_NGA	DJI	NGA
African_super_grid_DJI_RWA	DJI	RWA
African_super_grid_DJI_SDN	DJI	SDN
African_super_grid_DJI_SEN	DJI	SEN
African_super_grid_DJI_SHN	DJI	SHN
African_super_grid_DJI_SLE	DJI	SLE
African_super_grid_DJI_SOM	DJI	SOM
African_super_grid_DJI_STP	DJI	STP
African_super_grid_DJI_SWZ	DJI	SWZ
African_super_grid_DJI_SYC	DJI	SYC
African_super_grid_DJI_TCD	DJI	TCD
African_super_grid_DJI_TGO	DJI	TGO
African_super_grid_DJI_TZA	DJI	TZA
African_super_grid_DJI_UGA	DJI	UGA
African_super_grid_DJI_ZAF	DJI	ZAF
African_super_grid_DJI_ZMB	DJI	ZMB
African_super_grid_DJI_ZWE	DJI	ZWE
African_super_grid_ERI_ETH	ERI	ETH
African_super_grid_ERI_GAB	ERI	GAB
African_super_grid_ERI_GHA	ERI	GHA
African_super_grid_ERI_GIN	ERI	GIN
African_super_grid_ERI_GMB	ERI	GMB
African_super_grid_ERI_GNB	ERI	GNB
African_super_grid_ERI_GNQ	ERI	GNQ
African_super_grid_ERI_KEN	ERI	KEN
African_super_grid_ERI_LBR	ERI	LBR
African_super_grid_ERI_LSO	ERI	LSO
African_super_grid_ERI_MDG	ERI	MDG
African_super_grid_ERI_MLI	ERI	MLI
African_super_grid_ERI_MOZ	ERI	MOZ
African_super_grid_ERI_MRT	ERI	MRT
African_super_grid_ERI_MUS	ERI	MUS
African_super_grid_ERI_MWI	ERI	MWI
African_super_grid_ERI_NAM	ERI	NAM
African_super_grid_ERI_NER	ERI	NER
African_super_grid_ERI_NGA	ERI	NGA
African_super_grid_ERI_RWA	ERI	RWA
African_super_grid_ERI_SDN	ERI	SDN
African_super_grid_ERI_SEN	ERI	SEN
African_super_grid_ERI_SHN	ERI	SHN
African_super_grid_ERI_SLE	ERI	SLE
African_super_grid_ERI_SOM	ERI	SOM
African_super_grid_ERI_STP	ERI	STP
African_super_grid_ERI_SWZ	ERI	SWZ
African_super_grid_ERI_SYC	ERI	SYC
African_super_grid_ERI_TCD	ERI	TCD
African_super_grid_ERI_TGO	ERI	TGO
African_super_grid_ERI_TZA	ERI	TZA
African_super_grid_ERI_UGA	ERI	UGA
African_super_grid_ERI_ZAF	ERI	ZAF
African_super_grid_ERI_ZMB	ERI	ZMB
African_super_grid_ERI_ZWE	ERI	ZWE
African_super_grid_ETH_GAB	ETH	GAB
African_super_grid_ETH_GHA	ETH	GHA
African_super_grid_ETH_GIN	ETH	GIN
African_super_grid_ETH_GMB	ETH	GMB
African_super_grid_ETH_GNB	ETH	GNB
African_super_grid_ETH_GNQ	ETH	GNQ
African_super_grid_ETH_KEN	ETH	KEN
African_super_grid_ETH_LBR	ETH	LBR
African_super_grid_ETH_LSO	ETH	LSO
African_super_grid_ETH_MDG	ETH	MDG
African_super_grid_ETH_MLI	ETH	MLI
African_super_grid_ETH_MOZ	ETH	MOZ
African_super_grid_ETH_MRT	ETH	MRT
African_super_grid_ETH_MUS	ETH	MUS
African_super_grid_ETH_MWI	ETH	MWI
African_super_grid_ETH_NAM	ETH	NAM
African_super_grid_ETH_NER	ETH	NER
African_super_grid_ETH_NGA	ETH	NGA
African_super_grid_ETH_RWA	ETH	RWA
African_super_grid_ETH_SDN	ETH	SDN
African_super_grid_ETH_SEN	ETH	SEN
African_super_grid_ETH_SHN	ETH	SHN
African_super_grid_ETH_SLE	ETH	SLE
African_super_grid_ETH_SOM	ETH	SOM
African_super_grid_ETH_STP	ETH	STP
African_super_grid_ETH_SWZ	ETH	SWZ
African_super_grid_ETH_SYC	ETH	SYC
African_super_grid_ETH_TCD	ETH	TCD
African_super_grid_ETH_TGO	ETH	TGO
African_super_grid_ETH_TZA	ETH	TZA
African_super_grid_ETH_UGA	ETH	UGA
African_super_grid_ETH_ZAF	ETH	ZAF
African_super_grid_ETH_ZMB	ETH	ZMB
African_super_grid_ETH_ZWE	ETH	ZWE
African_super_grid_GAB_GHA	GAB	GHA
African_super_grid_GAB_GIN	GAB	GIN
African_super_grid_GAB_GMB	GAB	GMB
African_super_grid_GAB_GNB	GAB	GNB
African_super_grid_GAB_GNQ	GAB	GNQ
African_super_grid_GAB_KEN	GAB	KEN
African_super_grid_GAB_LBR	GAB	LBR
African_super_grid_GAB_LSO	GAB	LSO
African_super_grid_GAB_MDG	GAB	MDG
African_super_grid_GAB_MLI	GAB	MLI
African_super_grid_GAB_MOZ	GAB	MOZ
African_super_grid_GAB_MRT	GAB	MRT
African_super_grid_GAB_MUS	GAB	MUS
African_super_grid_GAB_MWI	GAB	MWI
African_super_grid_GAB_NAM	GAB	NAM
African_super_grid_GAB_NER	GAB	NER
African_super_grid_GAB_NGA	GAB	NGA
African_super_grid_GAB_RWA	GAB	RWA
African_super_grid_GAB_SDN	GAB	SDN
African_super_grid_GAB_SEN	GAB	SEN
African_super_grid_GAB_SHN	GAB	SHN
African_super_grid_GAB_SLE	GAB	SLE
African_super_grid_GAB_SOM	GAB	SOM
African_super_grid_GAB_STP	GAB	STP
African_super_grid_GAB_SWZ	GAB	SWZ
African_super_grid_GAB_SYC	GAB	SYC
African_super_grid_GAB_TCD	GAB	TCD
African_super_grid_GAB_TGO	GAB	TGO
African_super_grid_GAB_TZA	GAB	TZA
African_super_grid_GAB_UGA	GAB	UGA
African_super_grid_GAB_ZAF	GAB	ZAF
African_super_grid_GAB_ZMB	GAB	ZMB
African_super_grid_GAB_ZWE	GAB	ZWE
African_super_grid_GHA_GIN	GHA	GIN
African_super_grid_GHA_GMB	GHA	GMB
African_super_grid_GHA_GNB	GHA	GNB
African_super_grid_GHA_GNQ	GHA	GNQ
African_super_grid_GHA_KEN	GHA	KEN
African_super_grid_GHA_LBR	GHA	LBR
African_super_grid_GHA_LSO	GHA	LSO
African_super_grid_GHA_MDG	GHA	MDG
African_super_grid_GHA_MLI	GHA	MLI
African_super_grid_GHA_MOZ	GHA	MOZ
African_super_grid_GHA_MRT	GHA	MRT
African_super_grid_GHA_MUS	GHA	MUS
African_super_grid_GHA_MWI	GHA	MWI
African_super_grid_GHA_NAM	GHA	NAM
African_super_grid_GHA_NER	GHA	NER
African_super_grid_GHA_NGA	GHA	NGA
African_super_grid_GHA_RWA	GHA	RWA
African_super_grid_GHA_SDN	GHA	SDN
African_super_grid_GHA_SEN	GHA	SEN
African_super_grid_GHA_SHN	GHA	SHN
African_super_grid_GHA_SLE	GHA	SLE
African_super_grid_GHA_SOM	GHA	SOM
African_super_grid_GHA_STP	GHA	STP
African_super_grid_GHA_SWZ	GHA	SWZ
African_super_grid_GHA_SYC	GHA	SYC
African_super_grid_GHA_TCD	GHA	TCD
African_super_grid_GHA_TGO	GHA	TGO
African_super_grid_GHA_TZA	GHA	TZA
African_super_grid_GHA_UGA	GHA	UGA
African_super_grid_GHA_ZAF	GHA	ZAF
African_super_grid_GHA_ZMB	GHA	ZMB
African_super_grid_GHA_ZWE	GHA	ZWE
African_super_grid_GIN_GMB	GIN	GMB
African_super_grid_GIN_GNB	GIN	GNB
African_super_grid_GIN_GNQ	GIN	GNQ
African_super_grid_GIN_KEN	GIN	KEN
African_super_grid_GIN_LBR	GIN	LBR
African_super_grid_GIN_LSO	GIN	LSO
African_super_grid_GIN_MDG	GIN	MDG
African_super_grid_GIN_MLI	GIN	MLI
African_super_grid_GIN_MOZ	GIN	MOZ
African_super_grid_GIN_MRT	GIN	MRT
African_super_grid_GIN_MUS	GIN	MUS
African_super_grid_GIN_MWI	GIN	MWI
African_super_grid_GIN_NAM	GIN	NAM
African_super_grid_GIN_NER	GIN	NER
African_super_grid_GIN_NGA	GIN	NGA
African_super_grid_GIN_RWA	GIN	RWA
African_super_grid_GIN_SDN	GIN	SDN
African_super_grid_GIN_SEN	GIN	SEN
African_super_grid_GIN_SHN	GIN	SHN
African_super_grid_GIN_SLE	GIN	SLE
African_super_grid_GIN_SOM	GIN	SOM
African_super_grid_GIN_STP	GIN	STP
African_super_grid_GIN_SWZ	GIN	SWZ
African_super_grid_GIN_SYC	GIN	SYC
African_super_grid_GIN_TCD	GIN	TCD
African_super_grid_GIN_TGO	GIN	TGO
African_super_grid_GIN_TZA	GIN	TZA
African_super_grid_GIN_UGA	GIN	UGA
African_super_grid_GIN_ZAF	GIN	ZAF
African_super_grid_GIN_ZMB	GIN	ZMB
African_super_grid_GIN_ZWE	GIN	ZWE
African_super_grid_GMB_GNB	GMB	GNB
African_super_grid_GMB_GNQ	GMB	GNQ
African_super_grid_GMB_KEN	GMB	KEN
African_super_grid_GMB_LBR	GMB	LBR
African_super_grid_GMB_LSO	GMB	LSO
African_super_grid_GMB_MDG	GMB	MDG
African_super_grid_GMB_MLI	GMB	MLI
African_super_grid_GMB_MOZ	GMB	MOZ
African_super_grid_GMB_MRT	GMB	MRT
African_super_grid_GMB_MUS	GMB	MUS
African_super_grid_GMB_MWI	GMB	MWI
African_super_grid_GMB_NAM	GMB	NAM
African_super_grid_GMB_NER	GMB	NER
African_super_grid_GMB_NGA	GMB	NGA
African_super_grid_GMB_RWA	GMB	RWA
African_super_grid_GMB_SDN	GMB	SDN
African_super_grid_GMB_SEN	GMB	SEN
African_super_grid_GMB_SHN	GMB	SHN
African_super_grid_GMB_SLE	GMB	SLE
African_super_grid_GMB_SOM	GMB	SOM
African_super_grid_GMB_STP	GMB	STP
African_super_grid_GMB_SWZ	GMB	SWZ
African_super_grid_GMB_SYC	GMB	SYC
African_super_grid_GMB_TCD	GMB	TCD
African_super_grid_GMB_TGO	GMB	TGO
African_super_grid_GMB_TZA	GMB	TZA
African_super_grid_GMB_UGA	GMB	UGA
African_super_grid_GMB_ZAF	GMB	ZAF
African_super_grid_GMB_ZMB	GMB	ZMB
African_super_grid_GMB_ZWE	GMB	ZWE
African_super_grid_GNB_GNQ	GNB	GNQ
African_super_grid_GNB_KEN	GNB	KEN
African_super_grid_GNB_LBR	GNB	LBR
African_super_grid_GNB_LSO	GNB	LSO
African_super_grid_GNB_MDG	GNB	MDG
African_super_grid_GNB_MLI	GNB	MLI
African_super_grid_GNB_MOZ	GNB	MOZ
African_super_grid_GNB_MRT	GNB	MRT
African_super_grid_GNB_MUS	GNB	MUS
African_super_grid_GNB_MWI	GNB	MWI
African_super_grid_GNB_NAM	GNB	NAM
African_super_grid_GNB_NER	GNB	NER
African_super_grid_GNB_NGA	GNB	NGA
African_super_grid_GNB_RWA	GNB	RWA
African_super_grid_GNB_SDN	GNB	SDN
African_super_grid_GNB_SEN	GNB	SEN
African_super_grid_GNB_SHN	GNB	SHN
African_super_grid_GNB_SLE	GNB	SLE
African_super_grid_GNB_SOM	GNB	SOM
African_super_grid_GNB_STP	GNB	STP
African_super_grid_GNB_SWZ	GNB	SWZ
African_super_grid_GNB_SYC	GNB	SYC
African_super_grid_GNB_TCD	GNB	TCD
African_super_grid_GNB_TGO	GNB	TGO
African_super_grid_GNB_TZA	GNB	TZA
African_super_grid_GNB_UGA	GNB	UGA
African_super_grid_GNB_ZAF	GNB	ZAF
African_super_grid_GNB_ZMB	GNB	ZMB
African_super_grid_GNB_ZWE	GNB	ZWE
African_super_grid_GNQ_KEN	GNQ	KEN
African_super_grid_GNQ_LBR	GNQ	LBR
African_super_grid_GNQ_LSO	GNQ	LSO
African_super_grid_GNQ_MDG	GNQ	MDG
African_super_grid_GNQ_MLI	GNQ	MLI
African_super_grid_GNQ_MOZ	GNQ	MOZ
African_super_grid_GNQ_MRT	GNQ	MRT
African_super_grid_GNQ_MUS	GNQ	MUS
African_super_grid_GNQ_MWI	GNQ	MWI
African_super_grid_GNQ_NAM	GNQ	NAM
African_super_grid_GNQ_NER	GNQ	NER
African_super_grid_GNQ_NGA	GNQ	NGA
African_super_grid_GNQ_RWA	GNQ	RWA
African_super_grid_GNQ_SDN	GNQ	SDN
African_super_grid_GNQ_SEN	GNQ	SEN
African_super_grid_GNQ_SHN	GNQ	SHN
African_super_grid_GNQ_SLE	GNQ	SLE
African_super_grid_GNQ_SOM	GNQ	SOM
African_super_grid_GNQ_STP	GNQ	STP
African_super_grid_GNQ_SWZ	GNQ	SWZ
African_super_grid_GNQ_SYC	GNQ	SYC
African_super_grid_GNQ_TCD	GNQ	TCD
African_super_grid_GNQ_TGO	GNQ	TGO
African_super_grid_GNQ_TZA	GNQ	TZA
African_super_grid_GNQ_UGA	GNQ	UGA
African_super_grid_GNQ_ZAF	GNQ	ZAF
African_super_grid_GNQ_ZMB	GNQ	ZMB
African_super_grid_GNQ_ZWE	GNQ	ZWE
African_super_grid_KEN_LBR	KEN	LBR
African_super_grid_KEN_LSO	KEN	LSO
African_super_grid_KEN_MDG	KEN	MDG
African_super_grid_KEN_MLI	KEN	MLI
African_super_grid_KEN_MOZ	KEN	MOZ
African_super_grid_KEN_MRT	KEN	MRT
African_super_grid_KEN_MUS	KEN	MUS
African_super_grid_KEN_MWI	KEN	MWI
African_super_grid_KEN_NAM	KEN	NAM
African_super_grid_KEN_NER	KEN	NER
African_super_grid_KEN_NGA	KEN	NGA
African_super_grid_KEN_RWA	KEN	RWA
African_super_grid_KEN_SDN	KEN	SDN
African_super_grid_KEN_SEN	KEN	SEN
African_super_grid_KEN_SHN	KEN	SHN
African_super_grid_KEN_SLE	KEN	SLE
African_super_grid_KEN_SOM	KEN	SOM
African_super_grid_KEN_STP	KEN	STP
African_super_grid_KEN_SWZ	KEN	SWZ
African_super_grid_KEN_SYC	KEN	SYC
African_super_grid_KEN_TCD	KEN	TCD
African_super_grid_KEN_TGO	KEN	TGO
African_super_grid_KEN_TZA	KEN	TZA
African_super_grid_KEN_UGA	KEN	UGA
African_super_grid_KEN_ZAF	KEN	ZAF
African_super_grid_KEN_ZMB	KEN	ZMB
African_super_grid_KEN_ZWE	KEN	ZWE
African_super_grid_LBR_LSO	LBR	LSO
African_super_grid_LBR_MDG	LBR	MDG
African_super_grid_LBR_MLI	LBR	MLI
African_super_grid_LBR_MOZ	LBR	MOZ
African_super_grid_LBR_MRT	LBR	MRT
African_super_grid_LBR_MUS	LBR	MUS
African_super_grid_LBR_MWI	LBR	MWI
African_super_grid_LBR_NAM	LBR	NAM
African_super_grid_LBR_NER	LBR	NER
African_super_grid_LBR_NGA	LBR	NGA
African_super_grid_LBR_RWA	LBR	RWA
African_super_grid_LBR_SDN	LBR	SDN
African_super_grid_LBR_SEN	LBR	SEN
African_super_grid_LBR_SHN	LBR	SHN
African_super_grid_LBR_SLE	LBR	SLE
African_super_grid_LBR_SOM	LBR	SOM
African_super_grid_LBR_STP	LBR	STP
African_super_grid_LBR_SWZ	LBR	SWZ
African_super_grid_LBR_SYC	LBR	SYC
African_super_grid_LBR_TCD	LBR	TCD
African_super_grid_LBR_TGO	LBR	TGO
African_super_grid_LBR_TZA	LBR	TZA
African_super_grid_LBR_UGA	LBR	UGA
African_super_grid_LBR_ZAF	LBR	ZAF
African_super_grid_LBR_ZMB	LBR	ZMB
African_super_grid_LBR_ZWE	LBR	ZWE
African_super_grid_LSO_MDG	LSO	MDG
African_super_grid_LSO_MLI	LSO	MLI
African_super_grid_LSO_MOZ	LSO	MOZ
African_super_grid_LSO_MRT	LSO	MRT
African_super_grid_LSO_MUS	LSO	MUS
African_super_grid_LSO_MWI	LSO	MWI
African_super_grid_LSO_NAM	LSO	NAM
African_super_grid_LSO_NER	LSO	NER
African_super_grid_LSO_NGA	LSO	NGA
African_super_grid_LSO_RWA	LSO	RWA
African_super_grid_LSO_SDN	LSO	SDN
African_super_grid_LSO_SEN	LSO	SEN
African_super_grid_LSO_SHN	LSO	SHN
African_super_grid_LSO_SLE	LSO	SLE
African_super_grid_LSO_SOM	LSO	SOM
African_super_grid_LSO_STP	LSO	STP
African_super_grid_LSO_SWZ	LSO	SWZ
African_super_grid_LSO_SYC	LSO	SYC
African_super_grid_LSO_TCD	LSO	TCD
African_super_grid_LSO_TGO	LSO	TGO
African_super_grid_LSO_TZA	LSO	TZA
African_super_grid_LSO_UGA	LSO	UGA
African_super_grid_LSO_ZAF	LSO	ZAF
African_super_grid_LSO_ZMB	LSO	ZMB
African_super_grid_LSO_ZWE	LSO	ZWE
African_super_grid_MDG_MLI	MDG	MLI
African_super_grid_MDG_MOZ	MDG	MOZ
African_super_grid_MDG_MRT	MDG	MRT
African_super_grid_MDG_MUS	MDG	MUS
African_super_grid_MDG_MWI	MDG	MWI
African_super_grid_MDG_NAM	MDG	NAM
African_super_grid_MDG_NER	MDG	NER
African_super_grid_MDG_NGA	MDG	NGA
African_super_grid_MDG_RWA	MDG	RWA
African_super_grid_MDG_SDN	MDG	SDN
African_super_grid_MDG_SEN	MDG	SEN
African_super_grid_MDG_SHN	MDG	SHN
African_super_grid_MDG_SLE	MDG	SLE
African_super_grid_MDG_SOM	MDG	SOM
African_super_grid_MDG_STP	MDG	STP
African_super_grid_MDG_SWZ	MDG	SWZ
African_super_grid_MDG_SYC	MDG	SYC
African_super_grid_MDG_TCD	MDG	TCD
African_super_grid_MDG_TGO	MDG	TGO
African_super_grid_MDG_TZA	MDG	TZA
African_super_grid_MDG_UGA	MDG	UGA
African_super_grid_MDG_ZAF	MDG	ZAF
African_super_grid_MDG_ZMB	MDG	ZMB
African_super_grid_MDG_ZWE	MDG	ZWE
African_super_grid_MLI_MOZ	MLI	MOZ
African_super_grid_MLI_MRT	MLI	MRT
African_super_grid_MLI_MUS	MLI	MUS
African_super_grid_MLI_MWI	MLI	MWI
African_super_grid_MLI_NAM	MLI	NAM
African_super_grid_MLI_NER	MLI	NER
African_super_grid_MLI_NGA	MLI	NGA
African_super_grid_MLI_RWA	MLI	RWA
African_super_grid_MLI_SDN	MLI	SDN
African_super_grid_MLI_SEN	MLI	SEN
African_super_grid_MLI_SHN	MLI	SHN
African_super_grid_MLI_SLE	MLI	SLE
African_super_grid_MLI_SOM	MLI	SOM
African_super_grid_MLI_STP	MLI	STP
African_super_grid_MLI_SWZ	MLI	SWZ
African_super_grid_MLI_SYC	MLI	SYC
African_super_grid_MLI_TCD	MLI	TCD
African_super_grid_MLI_TGO	MLI	TGO
African_super_grid_MLI_TZA	MLI	TZA
African_super_grid_MLI_UGA	MLI	UGA
African_super_grid_MLI_ZAF	MLI	ZAF
African_super_grid_MLI_ZMB	MLI	ZMB
African_super_grid_MLI_ZWE	MLI	ZWE
African_super_grid_MOZ_MRT	MOZ	MRT
African_super_grid_MOZ_MUS	MOZ	MUS
African_super_grid_MOZ_MWI	MOZ	MWI
African_super_grid_MOZ_NAM	MOZ	NAM
African_super_grid_MOZ_NER	MOZ	NER
African_super_grid_MOZ_NGA	MOZ	NGA
African_super_grid_MOZ_RWA	MOZ	RWA
African_super_grid_MOZ_SDN	MOZ	SDN
African_super_grid_MOZ_SEN	MOZ	SEN
African_super_grid_MOZ_SHN	MOZ	SHN
African_super_grid_MOZ_SLE	MOZ	SLE
African_super_grid_MOZ_SOM	MOZ	SOM
African_super_grid_MOZ_STP	MOZ	STP
African_super_grid_MOZ_SWZ	MOZ	SWZ
African_super_grid_MOZ_SYC	MOZ	SYC
African_super_grid_MOZ_TCD	MOZ	TCD
African_super_grid_MOZ_TGO	MOZ	TGO
African_super_grid_MOZ_TZA	MOZ	TZA
African_super_grid_MOZ_UGA	MOZ	UGA
African_super_grid_MOZ_ZAF	MOZ	ZAF
African_super_grid_MOZ_ZMB	MOZ	ZMB
African_super_grid_MOZ_ZWE	MOZ	ZWE
African_super_grid_MRT_MUS	MRT	MUS
African_super_grid_MRT_MWI	MRT	MWI
African_super_grid_MRT_NAM	MRT	NAM
African_super_grid_MRT_NER	MRT	NER
African_super_grid_MRT_NGA	MRT	NGA
African_super_grid_MRT_RWA	MRT	RWA
African_super_grid_MRT_SDN	MRT	SDN
African_super_grid_MRT_SEN	MRT	SEN
African_super_grid_MRT_SHN	MRT	SHN
African_super_grid_MRT_SLE	MRT	SLE
African_super_grid_MRT_SOM	MRT	SOM
African_super_grid_MRT_STP	MRT	STP
African_super_grid_MRT_SWZ	MRT	SWZ
African_super_grid_MRT_SYC	MRT	SYC
African_super_grid_MRT_TCD	MRT	TCD
African_super_grid_MRT_TGO	MRT	TGO
African_super_grid_MRT_TZA	MRT	TZA
African_super_grid_MRT_UGA	MRT	UGA
African_super_grid_MRT_ZAF	MRT	ZAF
African_super_grid_MRT_ZMB	MRT	ZMB
African_super_grid_MRT_ZWE	MRT	ZWE
African_super_grid_MUS_MWI	MUS	MWI
African_super_grid_MUS_NAM	MUS	NAM
African_super_grid_MUS_NER	MUS	NER
African_super_grid_MUS_NGA	MUS	NGA
African_super_grid_MUS_RWA	MUS	RWA
African_super_grid_MUS_SDN	MUS	SDN
African_super_grid_MUS_SEN	MUS	SEN
African_super_grid_MUS_SHN	MUS	SHN
African_super_grid_MUS_SLE	MUS	SLE
African_super_grid_MUS_SOM	MUS	SOM
African_super_grid_MUS_STP	MUS	STP
African_super_grid_MUS_SWZ	MUS	SWZ
African_super_grid_MUS_SYC	MUS	SYC
African_super_grid_MUS_TCD	MUS	TCD
African_super_grid_MUS_TGO	MUS	TGO
African_super_grid_MUS_TZA	MUS	TZA
African_super_grid_MUS_UGA	MUS	UGA
African_super_grid_MUS_ZAF	MUS	ZAF
African_super_grid_MUS_ZMB	MUS	ZMB
African_super_grid_MUS_ZWE	MUS	ZWE
African_super_grid_MWI_NAM	MWI	NAM
African_super_grid_MWI_NER	MWI	NER
African_super_grid_MWI_NGA	MWI	NGA
African_super_grid_MWI_RWA	MWI	RWA
African_super_grid_MWI_SDN	MWI	SDN
African_super_grid_MWI_SEN	MWI	SEN
African_super_grid_MWI_SHN	MWI	SHN
African_super_grid_MWI_SLE	MWI	SLE
African_super_grid_MWI_SOM	MWI	SOM
African_super_grid_MWI_STP	MWI	STP
African_super_grid_MWI_SWZ	MWI	SWZ
African_super_grid_MWI_SYC	MWI	SYC
African_super_grid_MWI_TCD	MWI	TCD
African_super_grid_MWI_TGO	MWI	TGO
African_super_grid_MWI_TZA	MWI	TZA
African_super_grid_MWI_UGA	MWI	UGA
African_super_grid_MWI_ZAF	MWI	ZAF
African_super_grid_MWI_ZMB	MWI	ZMB
African_super_grid_MWI_ZWE	MWI	ZWE
African_super_grid_NAM_NER	NAM	NER
African_super_grid_NAM_NGA	NAM	NGA
African_super_grid_NAM_RWA	NAM	RWA
African_super_grid_NAM_SDN	NAM	SDN
African_super_grid_NAM_SEN	NAM	SEN
African_super_grid_NAM_SHN	NAM	SHN
African_super_grid_NAM_SLE	NAM	SLE
African_super_grid_NAM_SOM	NAM	SOM
African_super_grid_NAM_STP	NAM	STP
African_super_grid_NAM_SWZ	NAM	SWZ
African_super_grid_NAM_SYC	NAM	SYC
African_super_grid_NAM_TCD	NAM	TCD
African_super_grid_NAM_TGO	NAM	TGO
African_super_grid_NAM_TZA	NAM	TZA
African_super_grid_NAM_UGA	NAM	UGA
African_super_grid_NAM_ZAF	NAM	ZAF
African_super_grid_NAM_ZMB	NAM	ZMB
African_super_grid_NAM_ZWE	NAM	ZWE
African_super_grid_NER_NGA	NER	NGA
African_super_grid_NER_RWA	NER	RWA
African_super_grid_NER_SDN	NER	SDN
African_super_grid_NER_SEN	NER	SEN
African_super_grid_NER_SHN	NER	SHN
African_super_grid_NER_SLE	NER	SLE
African_super_grid_NER_SOM	NER	SOM
African_super_grid_NER_STP	NER	STP
African_super_grid_NER_SWZ	NER	SWZ
African_super_grid_NER_SYC	NER	SYC
African_super_grid_NER_TCD	NER	TCD
African_super_grid_NER_TGO	NER	TGO
African_super_grid_NER_TZA	NER	TZA
African_super_grid_NER_UGA	NER	UGA
African_super_grid_NER_ZAF	NER	ZAF
African_super_grid_NER_ZMB	NER	ZMB
African_super_grid_NER_ZWE	NER	ZWE
African_super_grid_NGA_RWA	NGA	RWA
African_super_grid_NGA_SDN	NGA	SDN
African_super_grid_NGA_SEN	NGA	SEN
African_super_grid_NGA_SHN	NGA	SHN
African_super_grid_NGA_SLE	NGA	SLE
African_super_grid_NGA_SOM	NGA	SOM
African_super_grid_NGA_STP	NGA	STP
African_super_grid_NGA_SWZ	NGA	SWZ
African_super_grid_NGA_SYC	NGA	SYC
African_super_grid_NGA_TCD	NGA	TCD
African_super_grid_NGA_TGO	NGA	TGO
African_super_grid_NGA_TZA	NGA	TZA
African_super_grid_NGA_UGA	NGA	UGA
African_super_grid_NGA_ZAF	NGA	ZAF
African_super_grid_NGA_ZMB	NGA	ZMB
African_super_grid_NGA_ZWE	NGA	ZWE
African_super_grid_RWA_SDN	RWA	SDN
African_super_grid_RWA_SEN	RWA	SEN
African_super_grid_RWA_SHN	RWA	SHN
African_super_grid_RWA_SLE	RWA	SLE
African_super_grid_RWA_SOM	RWA	SOM
African_super_grid_RWA_STP	RWA	STP
African_super_grid_RWA_SWZ	RWA	SWZ
African_super_grid_RWA_SYC	RWA	SYC
African_super_grid_RWA_TCD	RWA	TCD
African_super_grid_RWA_TGO	RWA	TGO
African_super_grid_RWA_TZA	RWA	TZA
African_super_grid_RWA_UGA	RWA	UGA
African_super_grid_RWA_ZAF	RWA	ZAF
African_super_grid_RWA_ZMB	RWA	ZMB
African_super_grid_RWA_ZWE	RWA	ZWE
African_super_grid_SDN_SEN	SDN	SEN
African_super_grid_SDN_SHN	SDN	SHN
African_super_grid_SDN_SLE	SDN	SLE
African_super_grid_SDN_SOM	SDN	SOM
African_super_grid_SDN_STP	SDN	STP
African_super_grid_SDN_SWZ	SDN	SWZ
African_super_grid_SDN_SYC	SDN	SYC
African_super_grid_SDN_TCD	SDN	TCD
African_super_grid_SDN_TGO	SDN	TGO
African_super_grid_SDN_TZA	SDN	TZA
African_super_grid_SDN_UGA	SDN	UGA
African_super_grid_SDN_ZAF	SDN	ZAF
African_super_grid_SDN_ZMB	SDN	ZMB
African_super_grid_SDN_ZWE	SDN	ZWE
African_super_grid_SEN_SHN	SEN	SHN
African_super_grid_SEN_SLE	SEN	SLE
African_super_grid_SEN_SOM	SEN	SOM
African_super_grid_SEN_STP	SEN	STP
African_super_grid_SEN_SWZ	SEN	SWZ
African_super_grid_SEN_SYC	SEN	SYC
African_super_grid_SEN_TCD	SEN	TCD
African_super_grid_SEN_TGO	SEN	TGO
African_super_grid_SEN_TZA	SEN	TZA
African_super_grid_SEN_UGA	SEN	UGA
African_super_grid_SEN_ZAF	SEN	ZAF
African_super_grid_SEN_ZMB	SEN	ZMB
African_super_grid_SEN_ZWE	SEN	ZWE
African_super_grid_SHN_SLE	SHN	SLE
African_super_grid_SHN_SOM	SHN	SOM
African_super_grid_SHN_STP	SHN	STP
African_super_grid_SHN_SWZ	SHN	SWZ
African_super_grid_SHN_SYC	SHN	SYC
African_super_grid_SHN_TCD	SHN	TCD
African_super_grid_SHN_TGO	SHN	TGO
African_super_grid_SHN_TZA	SHN	TZA
African_super_grid_SHN_UGA	SHN	UGA
African_super_grid_SHN_ZAF	SHN	ZAF
African_super_grid_SHN_ZMB	SHN	ZMB
African_super_grid_SHN_ZWE	SHN	ZWE
African_super_grid_SLE_SOM	SLE	SOM
African_super_grid_SLE_STP	SLE	STP
African_super_grid_SLE_SWZ	SLE	SWZ
African_super_grid_SLE_SYC	SLE	SYC
African_super_grid_SLE_TCD	SLE	TCD
African_super_grid_SLE_TGO	SLE	TGO
African_super_grid_SLE_TZA	SLE	TZA
African_super_grid_SLE_UGA	SLE	UGA
African_super_grid_SLE_ZAF	SLE	ZAF
African_super_grid_SLE_ZMB	SLE	ZMB
African_super_grid_SLE_ZWE	SLE	ZWE
African_super_grid_SOM_STP	SOM	STP
African_super_grid_SOM_SWZ	SOM	SWZ
African_super_grid_SOM_SYC	SOM	SYC
African_super_grid_SOM_TCD	SOM	TCD
African_super_grid_SOM_TGO	SOM	TGO
African_super_grid_SOM_TZA	SOM	TZA
African_super_grid_SOM_UGA	SOM	UGA
African_super_grid_SOM_ZAF	SOM	ZAF
African_super_grid_SOM_ZMB	SOM	ZMB
African_super_grid_SOM_ZWE	SOM	ZWE
African_super_grid_STP_SWZ	STP	SWZ
African_super_grid_STP_SYC	STP	SYC
African_super_grid_STP_TCD	STP	TCD
African_super_grid_STP_TGO	STP	TGO
African_super_grid_STP_TZA	STP	TZA
African_super_grid_STP_UGA	STP	UGA
African_super_grid_STP_ZAF	STP	ZAF
African_super_grid_STP_ZMB	STP	ZMB
African_super_grid_STP_ZWE	STP	ZWE
African_super_grid_SWZ_SYC	SWZ	SYC
African_super_grid_SWZ_TCD	SWZ	TCD
African_super_grid_SWZ_TGO	SWZ	TGO
African_super_grid_SWZ_TZA	SWZ	TZA
African_super_grid_SWZ_UGA	SWZ	UGA
African_super_grid_SWZ_ZAF	SWZ	ZAF
African_super_grid_SWZ_ZMB	SWZ	ZMB
African_super_grid_SWZ_ZWE	SWZ	ZWE
African_super_grid_SYC_TCD	SYC	TCD
African_super_grid_SYC_TGO	SYC	TGO
African_super_grid_SYC_TZA	SYC	TZA
African_super_grid_SYC_UGA	SYC	UGA
African_super_grid_SYC_ZAF	SYC	ZAF
African_super_grid_SYC_ZMB	SYC	ZMB
African_super_grid_SYC_ZWE	SYC	ZWE
African_super_grid_TCD_TGO	TCD	TGO
African_super_grid_TCD_TZA	TCD	TZA
African_super_grid_TCD_UGA	TCD	UGA
African_super_grid_TCD_ZAF	TCD	ZAF
African_super_grid_TCD_ZMB	TCD	ZMB
African_super_grid_TCD_ZWE	TCD	ZWE
African_super_grid_TGO_TZA	TGO	TZA
African_super_grid_TGO_UGA	TGO	UGA
African_super_grid_TGO_ZAF	TGO	ZAF
African_super_grid_TGO_ZMB	TGO	ZMB
African_super_grid_TGO_ZWE	TGO	ZWE
African_super_grid_TZA_UGA	TZA	UGA
African_super_grid_TZA_ZAF	TZA	ZAF
African_super_grid_TZA_ZMB	TZA	ZMB
African_super_grid_TZA_ZWE	TZA	ZWE
African_super_grid_UGA_ZAF	UGA	ZAF
African_super_grid_UGA_ZMB	UGA	ZMB
African_super_grid_UGA_ZWE	UGA	ZWE
African_super_grid_ZAF_ZMB	ZAF	ZMB
African_super_grid_ZAF_ZWE	ZAF	ZWE
African_super_grid_ZMB_ZWE	ZMB	ZWE
Asian_super_grid_AFG_BGD	AFG	BGD
Asian_super_grid_AFG_BTN	AFG	BTN
Asian_super_grid_AFG_CHN	AFG	CHN
Asian_super_grid_AFG_HKG	AFG	HKG
Asian_super_grid_AFG_IND	AFG	IND
Asian_super_grid_AFG_IRN	AFG	IRN
Asian_super_grid_AFG_JPN	AFG	JPN
Asian_super_grid_AFG_KAZ	AFG	KAZ
Asian_super_grid_AFG_KGZ	AFG	KGZ
Asian_super_grid_AFG_KOR	AFG	KOR
Asian_super_grid_AFG_LKA	AFG	LKA
Asian_super_grid_AFG_MAC	AFG	MAC
Asian_super_grid_AFG_MDV	AFG	MDV
Asian_super_grid_AFG_MNG	AFG	MNG
Asian_super_grid_AFG_NPL	AFG	NPL
Asian_super_grid_AFG_PAK	AFG	PAK
Asian_super_grid_AFG_PRK	AFG	PRK
Asian_super_grid_AFG_RUS	AFG	RUS
Asian_super_grid_AFG_TJK	AFG	TJK
Asian_super_grid_AFG_TKM	AFG	TKM
Asian_super_grid_AFG_TWN	AFG	TWN
Asian_super_grid_AFG_UZB	AFG	UZB
Asian_super_grid_BGD_BTN	BGD	BTN
Asian_super_grid_BGD_CHN	BGD	CHN
Asian_super_grid_BGD_HKG	BGD	HKG
Asian_super_grid_BGD_IND	BGD	IND
Asian_super_grid_BGD_IRN	BGD	IRN
Asian_super_grid_BGD_JPN	BGD	JPN
Asian_super_grid_BGD_KAZ	BGD	KAZ
Asian_super_grid_BGD_KGZ	BGD	KGZ
Asian_super_grid_BGD_KOR	BGD	KOR
Asian_super_grid_BGD_LKA	BGD	LKA
Asian_super_grid_BGD_MAC	BGD	MAC
Asian_super_grid_BGD_MDV	BGD	MDV
Asian_super_grid_BGD_MNG	BGD	MNG
Asian_super_grid_BGD_NPL	BGD	NPL
Asian_super_grid_BGD_PAK	BGD	PAK
Asian_super_grid_BGD_PRK	BGD	PRK
Asian_super_grid_BGD_RUS	BGD	RUS
Asian_super_grid_BGD_TJK	BGD	TJK
Asian_super_grid_BGD_TKM	BGD	TKM
Asian_super_grid_BGD_TWN	BGD	TWN
Asian_super_grid_BGD_UZB	BGD	UZB
Asian_super_grid_BTN_CHN	BTN	CHN
Asian_super_grid_BTN_HKG	BTN	HKG
Asian_super_grid_BTN_IND	BTN	IND
Asian_super_grid_BTN_IRN	BTN	IRN
Asian_super_grid_BTN_JPN	BTN	JPN
Asian_super_grid_BTN_KAZ	BTN	KAZ
Asian_super_grid_BTN_KGZ	BTN	KGZ
Asian_super_grid_BTN_KOR	BTN	KOR
Asian_super_grid_BTN_LKA	BTN	LKA
Asian_super_grid_BTN_MAC	BTN	MAC
Asian_super_grid_BTN_MDV	BTN	MDV
Asian_super_grid_BTN_MNG	BTN	MNG
Asian_super_grid_BTN_NPL	BTN	NPL
Asian_super_grid_BTN_PAK	BTN	PAK
Asian_super_grid_BTN_PRK	BTN	PRK
Asian_super_grid_BTN_RUS	BTN	RUS
Asian_super_grid_BTN_TJK	BTN	TJK
Asian_super_grid_BTN_TKM	BTN	TKM
Asian_super_grid_BTN_TWN	BTN	TWN
Asian_super_grid_BTN_UZB	BTN	UZB
Asian_super_grid_CHN_HKG	CHN	HKG
Asian_super_grid_CHN_IND	CHN	IND
Asian_super_grid_CHN_IRN	CHN	IRN
Asian_super_grid_CHN_JPN	CHN	JPN
Asian_super_grid_CHN_KAZ	CHN	KAZ
Asian_super_grid_CHN_KGZ	CHN	KGZ
Asian_super_grid_CHN_KOR	CHN	KOR
Asian_super_grid_CHN_LKA	CHN	LKA
Asian_super_grid_CHN_MAC	CHN	MAC
Asian_super_grid_CHN_MDV	CHN	MDV
Asian_super_grid_CHN_MNG	CHN	MNG
Asian_super_grid_CHN_NPL	CHN	NPL
Asian_super_grid_CHN_PAK	CHN	PAK
Asian_super_grid_CHN_PRK	CHN	PRK
Asian_super_grid_CHN_RUS	CHN	RUS
Asian_super_grid_CHN_TJK	CHN	TJK
Asian_super_grid_CHN_TKM	CHN	TKM
Asian_super_grid_CHN_TWN	CHN	TWN
Asian_super_grid_CHN_UZB	CHN	UZB
Asian_super_grid_HKG_IND	HKG	IND
Asian_super_grid_HKG_IRN	HKG	IRN
Asian_super_grid_HKG_JPN	HKG	JPN
Asian_super_grid_HKG_KAZ	HKG	KAZ
Asian_super_grid_HKG_KGZ	HKG	KGZ
Asian_super_grid_HKG_KOR	HKG	KOR
Asian_super_grid_HKG_LKA	HKG	LKA
Asian_super_grid_HKG_MAC	HKG	MAC
Asian_super_grid_HKG_MDV	HKG	MDV
Asian_super_grid_HKG_MNG	HKG	MNG
Asian_super_grid_HKG_NPL	HKG	NPL
Asian_super_grid_HKG_PAK	HKG	PAK
Asian_super_grid_HKG_PRK	HKG	PRK
Asian_super_grid_HKG_RUS	HKG	RUS
Asian_super_grid_HKG_TJK	HKG	TJK
Asian_super_grid_HKG_TKM	HKG	TKM
Asian_super_grid_HKG_TWN	HKG	TWN
Asian_super_grid_HKG_UZB	HKG	UZB
Asian_super_grid_IND_IRN	IND	IRN
Asian_super_grid_IND_JPN	IND	JPN
Asian_super_grid_IND_KAZ	IND	KAZ
Asian_super_grid_IND_KGZ	IND	KGZ
Asian_super_grid_IND_KOR	IND	KOR
Asian_super_grid_IND_LKA	IND	LKA
Asian_super_grid_IND_MAC	IND	MAC
Asian_super_grid_IND_MDV	IND	MDV
Asian_super_grid_IND_MNG	IND	MNG
Asian_super_grid_IND_NPL	IND	NPL
Asian_super_grid_IND_PAK	IND	PAK
Asian_super_grid_IND_PRK	IND	PRK
Asian_super_grid_IND_RUS	IND	RUS
Asian_super_grid_IND_TJK	IND	TJK
Asian_super_grid_IND_TKM	IND	TKM
Asian_super_grid_IND_TWN	IND	TWN
Asian_super_grid_IND_UZB	IND	UZB
Asian_super_grid_IRN_JPN	IRN	JPN
Asian_super_grid_IRN_KAZ	IRN	KAZ
Asian_super_grid_IRN_KGZ	IRN	KGZ
Asian_super_grid_IRN_KOR	IRN	KOR
Asian_super_grid_IRN_LKA	IRN	LKA
Asian_super_grid_IRN_MAC	IRN	MAC
Asian_super_grid_IRN_MDV	IRN	MDV
Asian_super_grid_IRN_MNG	IRN	MNG
Asian_super_grid_IRN_NPL	IRN	NPL
Asian_super_grid_IRN_PAK	IRN	PAK
Asian_super_grid_IRN_PRK	IRN	PRK
Asian_super_grid_IRN_RUS	IRN	RUS
Asian_super_grid_IRN_TJK	IRN	TJK
Asian_super_grid_IRN_TKM	IRN	TKM
Asian_super_grid_IRN_TWN	IRN	TWN
Asian_super_grid_IRN_UZB	IRN	UZB
Asian_super_grid_JPN_KAZ	JPN	KAZ
Asian_super_grid_JPN_KGZ	JPN	KGZ
Asian_super_grid_JPN_KOR	JPN	KOR
Asian_super_grid_JPN_LKA	JPN	LKA
Asian_super_grid_JPN_MAC	JPN	MAC
Asian_super_grid_JPN_MDV	JPN	MDV
Asian_super_grid_JPN_MNG	JPN	MNG
Asian_super_grid_JPN_NPL	JPN	NPL
Asian_super_grid_JPN_PAK	JPN	PAK
Asian_super_grid_JPN_PRK	JPN	PRK
Asian_super_grid_JPN_RUS	JPN	RUS
Asian_super_grid_JPN_TJK	JPN	TJK
Asian_super_grid_JPN_TKM	JPN	TKM
Asian_super_grid_JPN_TWN	JPN	TWN
Asian_super_grid_JPN_UZB	JPN	UZB
Asian_super_grid_KAZ_KGZ	KAZ	KGZ
Asian_super_grid_KAZ_KOR	KAZ	KOR
Asian_super_grid_KAZ_LKA	KAZ	LKA
Asian_super_grid_KAZ_MAC	KAZ	MAC
Asian_super_grid_KAZ_MDV	KAZ	MDV
Asian_super_grid_KAZ_MNG	KAZ	MNG
Asian_super_grid_KAZ_NPL	KAZ	NPL
Asian_super_grid_KAZ_PAK	KAZ	PAK
Asian_super_grid_KAZ_PRK	KAZ	PRK
Asian_super_grid_KAZ_RUS	KAZ	RUS
Asian_super_grid_KAZ_TJK	KAZ	TJK
Asian_super_grid_KAZ_TKM	KAZ	TKM
Asian_super_grid_KAZ_TWN	KAZ	TWN
Asian_super_grid_KAZ_UZB	KAZ	UZB
Asian_super_grid_KGZ_KOR	KGZ	KOR
Asian_super_grid_KGZ_LKA	KGZ	LKA
Asian_super_grid_KGZ_MAC	KGZ	MAC
Asian_super_grid_KGZ_MDV	KGZ	MDV
Asian_super_grid_KGZ_MNG	KGZ	MNG
Asian_super_grid_KGZ_NPL	KGZ	NPL
Asian_super_grid_KGZ_PAK	KGZ	PAK
Asian_super_grid_KGZ_PRK	KGZ	PRK
Asian_super_grid_KGZ_RUS	KGZ	RUS
Asian_super_grid_KGZ_TJK	KGZ	TJK
Asian_super_grid_KGZ_TKM	KGZ	TKM
Asian_super_grid_KGZ_TWN	KGZ	TWN
Asian_super_grid_KGZ_UZB	KGZ	UZB
Asian_super_grid_KOR_LKA	KOR	LKA
Asian_super_grid_KOR_MAC	KOR	MAC
Asian_super_grid_KOR_MDV	KOR	MDV
Asian_super_grid_KOR_MNG	KOR	MNG
Asian_super_grid_KOR_NPL	KOR	NPL
Asian_super_grid_KOR_PAK	KOR	PAK
Asian_super_grid_KOR_PRK	KOR	PRK
Asian_super_grid_KOR_RUS	KOR	RUS
Asian_super_grid_KOR_TJK	KOR	TJK
Asian_super_grid_KOR_TKM	KOR	TKM
Asian_super_grid_KOR_TWN	KOR	TWN
Asian_super_grid_KOR_UZB	KOR	UZB
Asian_super_grid_LKA_MAC	LKA	MAC
Asian_super_grid_LKA_MDV	LKA	MDV
Asian_super_grid_LKA_MNG	LKA	MNG
Asian_super_grid_LKA_NPL	LKA	NPL
Asian_super_grid_LKA_PAK	LKA	PAK
Asian_super_grid_LKA_PRK	LKA	PRK
Asian_super_grid_LKA_RUS	LKA	RUS
Asian_super_grid_LKA_TJK	LKA	TJK
Asian_super_grid_LKA_TKM	LKA	TKM
Asian_super_grid_LKA_TWN	LKA	TWN
Asian_super_grid_LKA_UZB	LKA	UZB
Asian_super_grid_MAC_MDV	MAC	MDV
Asian_super_grid_MAC_MNG	MAC	MNG
Asian_super_grid_MAC_NPL	MAC	NPL
Asian_super_grid_MAC_PAK	MAC	PAK
Asian_super_grid_MAC_PRK	MAC	PRK
Asian_super_grid_MAC_RUS	MAC	RUS
Asian_super_grid_MAC_TJK	MAC	TJK
Asian_super_grid_MAC_TKM	MAC	TKM
Asian_super_grid_MAC_TWN	MAC	TWN
Asian_super_grid_MAC_UZB	MAC	UZB
Asian_super_grid_MDV_MNG	MDV	MNG
Asian_super_grid_MDV_NPL	MDV	NPL
Asian_super_grid_MDV_PAK	MDV	PAK
Asian_super_grid_MDV_PRK	MDV	PRK
Asian_super_grid_MDV_RUS	MDV	RUS
Asian_super_grid_MDV_TJK	MDV	TJK
Asian_super_grid_MDV_TKM	MDV	TKM
Asian_super_grid_MDV_TWN	MDV	TWN
Asian_super_grid_MDV_UZB	MDV	UZB
Asian_super_grid_MNG_NPL	MNG	NPL
Asian_super_grid_MNG_PAK	MNG	PAK
Asian_super_grid_MNG_PRK	MNG	PRK
Asian_super_grid_MNG_RUS	MNG	RUS
Asian_super_grid_MNG_TJK	MNG	TJK
Asian_super_grid_MNG_TKM	MNG	TKM
Asian_super_grid_MNG_TWN	MNG	TWN
Asian_super_grid_MNG_UZB	MNG	UZB
Asian_super_grid_NPL_PAK	NPL	PAK
Asian_super_grid_NPL_PRK	NPL	PRK
Asian_super_grid_NPL_RUS	NPL	RUS
Asian_super_grid_NPL_TJK	NPL	TJK
Asian_super_grid_NPL_TKM	NPL	TKM
Asian_super_grid_NPL_TWN	NPL	TWN
Asian_super_grid_NPL_UZB	NPL	UZB
Asian_super_grid_PAK_PRK	PAK	PRK
Asian_super_grid_PAK_RUS	PAK	RUS
Asian_super_grid_PAK_TJK	PAK	TJK
Asian_super_grid_PAK_TKM	PAK	TKM
Asian_super_grid_PAK_TWN	PAK	TWN
Asian_super_grid_PAK_UZB	PAK	UZB
Asian_super_grid_PRK_RUS	PRK	RUS
Asian_super_grid_PRK_TJK	PRK	TJK
Asian_super_grid_PRK_TKM	PRK	TKM
Asian_super_grid_PRK_TWN	PRK	TWN
Asian_super_grid_PRK_UZB	PRK	UZB
Asian_super_grid_RUS_TJK	RUS	TJK
Asian_super_grid_RUS_TKM	RUS	TKM
Asian_super_grid_RUS_TWN	RUS	TWN
Asian_super_grid_RUS_UZB	RUS	UZB
Asian_super_grid_TJK_TKM	TJK	TKM
Asian_super_grid_TJK_TWN	TJK	TWN
Asian_super_grid_TJK_UZB	TJK	UZB
Asian_super_grid_TKM_TWN	TKM	TWN
Asian_super_grid_TKM_UZB	TKM	UZB
Asian_super_grid_TWN_UZB	TWN	UZB
European_super_grid_ALB_ARE	ALB	ARE
European_super_grid_ALB_ARM	ALB	ARM
European_super_grid_ALB_AUT	ALB	AUT
European_super_grid_ALB_AZE	ALB	AZE
European_super_grid_ALB_BEL	ALB	BEL
European_super_grid_ALB_BGR	ALB	BGR
European_super_grid_ALB_BHR	ALB	BHR
European_super_grid_ALB_BIH	ALB	BIH
European_super_grid_ALB_BLR	ALB	BLR
European_super_grid_ALB_CHE	ALB	CHE
European_super_grid_ALB_CYP	ALB	CYP
European_super_grid_ALB_CZE	ALB	CZE
European_super_grid_ALB_DEU	ALB	DEU
European_super_grid_ALB_DNK	ALB	DNK
European_super_grid_ALB_DZA	ALB	DZA
European_super_grid_ALB_EGY	ALB	EGY
European_super_grid_ALB_ESP	ALB	ESP
European_super_grid_ALB_EST	ALB	EST
European_super_grid_ALB_FIN	ALB	FIN
European_super_grid_ALB_FRA	ALB	FRA
European_super_grid_ALB_FRO	ALB	FRO
European_super_grid_ALB_GBR	ALB	GBR
European_super_grid_ALB_GEO	ALB	GEO
European_super_grid_ALB_GIB	ALB	GIB
European_super_grid_ALB_GRC	ALB	GRC
European_super_grid_ALB_HRV	ALB	HRV
European_super_grid_ALB_HUN	ALB	HUN
European_super_grid_ALB_IRL	ALB	IRL
European_super_grid_ALB_IRQ	ALB	IRQ
European_super_grid_ALB_ISL	ALB	ISL
European_super_grid_ALB_ISR	ALB	ISR
European_super_grid_ALB_ITA	ALB	ITA
European_super_grid_ALB_JOR	ALB	JOR
European_super_grid_ALB_KWT	ALB	KWT
European_super_grid_ALB_LBN	ALB	LBN
European_super_grid_ALB_LBY	ALB	LBY
European_super_grid_ALB_LTU	ALB	LTU
European_super_grid_ALB_LUX	ALB	LUX
European_super_grid_ALB_LVA	ALB	LVA
European_super_grid_ALB_MAR	ALB	MAR
European_super_grid_ALB_MDA	ALB	MDA
European_super_grid_ALB_MKD	ALB	MKD
European_super_grid_ALB_MLT	ALB	MLT
European_super_grid_ALB_MNE	ALB	MNE
European_super_grid_ALB_NLD	ALB	NLD
European_super_grid_ALB_NOR	ALB	NOR
European_super_grid_ALB_OMN	ALB	OMN
European_super_grid_ALB_POL	ALB	POL
European_super_grid_ALB_PRT	ALB	PRT
European_super_grid_ALB_PSE	ALB	PSE
European_super_grid_ALB_QAT	ALB	QAT
European_super_grid_ALB_ROU	ALB	ROU
European_super_grid_ALB_SAU	ALB	SAU
European_super_grid_ALB_SRB	ALB	SRB
European_super_grid_ALB_SVK	ALB	SVK
European_super_grid_ALB_SVN	ALB	SVN
European_super_grid_ALB_SWE	ALB	SWE
European_super_grid_ALB_SYR	ALB	SYR
European_super_grid_ALB_TUN	ALB	TUN
European_super_grid_ALB_TUR	ALB	TUR
European_super_grid_ALB_UKR	ALB	UKR
European_super_grid_ALB_YEM	ALB	YEM
European_super_grid_ARE_ARM	ARE	ARM
European_super_grid_ARE_AUT	ARE	AUT
European_super_grid_ARE_AZE	ARE	AZE
European_super_grid_ARE_BEL	ARE	BEL
European_super_grid_ARE_BGR	ARE	BGR
European_super_grid_ARE_BHR	ARE	BHR
European_super_grid_ARE_BIH	ARE	BIH
European_super_grid_ARE_BLR	ARE	BLR
European_super_grid_ARE_CHE	ARE	CHE
European_super_grid_ARE_CYP	ARE	CYP
European_super_grid_ARE_CZE	ARE	CZE
European_super_grid_ARE_DEU	ARE	DEU
European_super_grid_ARE_DNK	ARE	DNK
European_super_grid_ARE_DZA	ARE	DZA
European_super_grid_ARE_EGY	ARE	EGY
European_super_grid_ARE_ESP	ARE	ESP
European_super_grid_ARE_EST	ARE	EST
European_super_grid_ARE_FIN	ARE	FIN
European_super_grid_ARE_FRA	ARE	FRA
European_super_grid_ARE_FRO	ARE	FRO
European_super_grid_ARE_GBR	ARE	GBR
European_super_grid_ARE_GEO	ARE	GEO
European_super_grid_ARE_GIB	ARE	GIB
European_super_grid_ARE_GRC	ARE	GRC
European_super_grid_ARE_HRV	ARE	HRV
European_super_grid_ARE_HUN	ARE	HUN
European_super_grid_ARE_IRL	ARE	IRL
European_super_grid_ARE_IRQ	ARE	IRQ
European_super_grid_ARE_ISL	ARE	ISL
European_super_grid_ARE_ISR	ARE	ISR
European_super_grid_ARE_ITA	ARE	ITA
European_super_grid_ARE_JOR	ARE	JOR
European_super_grid_ARE_KWT	ARE	KWT
European_super_grid_ARE_LBN	ARE	LBN
European_super_grid_ARE_LBY	ARE	LBY
European_super_grid_ARE_LTU	ARE	LTU
European_super_grid_ARE_LUX	ARE	LUX
European_super_grid_ARE_LVA	ARE	LVA
European_super_grid_ARE_MAR	ARE	MAR
European_super_grid_ARE_MDA	ARE	MDA
European_super_grid_ARE_MKD	ARE	MKD
European_super_grid_ARE_MLT	ARE	MLT
European_super_grid_ARE_MNE	ARE	MNE
European_super_grid_ARE_NLD	ARE	NLD
European_super_grid_ARE_NOR	ARE	NOR
European_super_grid_ARE_OMN	ARE	OMN
European_super_grid_ARE_POL	ARE	POL
European_super_grid_ARE_PRT	ARE	PRT
European_super_grid_ARE_PSE	ARE	PSE
European_super_grid_ARE_QAT	ARE	QAT
European_super_grid_ARE_ROU	ARE	ROU
European_super_grid_ARE_SAU	ARE	SAU
European_super_grid_ARE_SRB	ARE	SRB
European_super_grid_ARE_SVK	ARE	SVK
European_super_grid_ARE_SVN	ARE	SVN
European_super_grid_ARE_SWE	ARE	SWE
European_super_grid_ARE_SYR	ARE	SYR
European_super_grid_ARE_TUN	ARE	TUN
European_super_grid_ARE_TUR	ARE	TUR
European_super_grid_ARE_UKR	ARE	UKR
European_super_grid_ARE_YEM	ARE	YEM
European_super_grid_ARM_AUT	ARM	AUT
European_super_grid_ARM_AZE	ARM	AZE
European_super_grid_ARM_BEL	ARM	BEL
European_super_grid_ARM_BGR	ARM	BGR
European_super_grid_ARM_BHR	ARM	BHR
European_super_grid_ARM_BIH	ARM	BIH
European_super_grid_ARM_BLR	ARM	BLR
European_super_grid_ARM_CHE	ARM	CHE
European_super_grid_ARM_CYP	ARM	CYP
European_super_grid_ARM_CZE	ARM	CZE
European_super_grid_ARM_DEU	ARM	DEU
European_super_grid_ARM_DNK	ARM	DNK
European_super_grid_ARM_DZA	ARM	DZA
European_super_grid_ARM_EGY	ARM	EGY
European_super_grid_ARM_ESP	ARM	ESP
European_super_grid_ARM_EST	ARM	EST
European_super_grid_ARM_FIN	ARM	FIN
European_super_grid_ARM_FRA	ARM	FRA
European_super_grid_ARM_FRO	ARM	FRO
European_super_grid_ARM_GBR	ARM	GBR
European_super_grid_ARM_GEO	ARM	GEO
European_super_grid_ARM_GIB	ARM	GIB
European_super_grid_ARM_GRC	ARM	GRC
European_super_grid_ARM_HRV	ARM	HRV
European_super_grid_ARM_HUN	ARM	HUN
European_super_grid_ARM_IRL	ARM	IRL
European_super_grid_ARM_IRQ	ARM	IRQ
European_super_grid_ARM_ISL	ARM	ISL
European_super_grid_ARM_ISR	ARM	ISR
European_super_grid_ARM_ITA	ARM	ITA
European_super_grid_ARM_JOR	ARM	JOR
European_super_grid_ARM_KWT	ARM	KWT
European_super_grid_ARM_LBN	ARM	LBN
European_super_grid_ARM_LBY	ARM	LBY
European_super_grid_ARM_LTU	ARM	LTU
European_super_grid_ARM_LUX	ARM	LUX
European_super_grid_ARM_LVA	ARM	LVA
European_super_grid_ARM_MAR	ARM	MAR
European_super_grid_ARM_MDA	ARM	MDA
European_super_grid_ARM_MKD	ARM	MKD
European_super_grid_ARM_MLT	ARM	MLT
European_super_grid_ARM_MNE	ARM	MNE
European_super_grid_ARM_NLD	ARM	NLD
European_super_grid_ARM_NOR	ARM	NOR
European_super_grid_ARM_OMN	ARM	OMN
European_super_grid_ARM_POL	ARM	POL
European_super_grid_ARM_PRT	ARM	PRT
European_super_grid_ARM_PSE	ARM	PSE
European_super_grid_ARM_QAT	ARM	QAT
European_super_grid_ARM_ROU	ARM	ROU
European_super_grid_ARM_SAU	ARM	SAU
European_super_grid_ARM_SRB	ARM	SRB
European_super_grid_ARM_SVK	ARM	SVK
European_super_grid_ARM_SVN	ARM	SVN
European_super_grid_ARM_SWE	ARM	SWE
European_super_grid_ARM_SYR	ARM	SYR
European_super_grid_ARM_TUN	ARM	TUN
European_super_grid_ARM_TUR	ARM	TUR
European_super_grid_ARM_UKR	ARM	UKR
European_super_grid_ARM_YEM	ARM	YEM
European_super_grid_AUT_AZE	AUT	AZE
European_super_grid_AUT_BEL	AUT	BEL
European_super_grid_AUT_BGR	AUT	BGR
European_super_grid_AUT_BHR	AUT	BHR
European_super_grid_AUT_BIH	AUT	BIH
European_super_grid_AUT_BLR	AUT	BLR
European_super_grid_AUT_CHE	AUT	CHE
European_super_grid_AUT_CYP	AUT	CYP
European_super_grid_AUT_CZE	AUT	CZE
European_super_grid_AUT_DEU	AUT	DEU
European_super_grid_AUT_DNK	AUT	DNK
European_super_grid_AUT_DZA	AUT	DZA
European_super_grid_AUT_EGY	AUT	EGY
European_super_grid_AUT_ESP	AUT	ESP
European_super_grid_AUT_EST	AUT	EST
European_super_grid_AUT_FIN	AUT	FIN
European_super_grid_AUT_FRA	AUT	FRA
European_super_grid_AUT_FRO	AUT	FRO
European_super_grid_AUT_GBR	AUT	GBR
European_super_grid_AUT_GEO	AUT	GEO
European_super_grid_AUT_GIB	AUT	GIB
European_super_grid_AUT_GRC	AUT	GRC
European_super_grid_AUT_HRV	AUT	HRV
European_super_grid_AUT_HUN	AUT	HUN
European_super_grid_AUT_IRL	AUT	IRL
European_super_grid_AUT_IRQ	AUT	IRQ
European_super_grid_AUT_ISL	AUT	ISL
European_super_grid_AUT_ISR	AUT	ISR
European_super_grid_AUT_ITA	AUT	ITA
European_super_grid_AUT_JOR	AUT	JOR
European_super_grid_AUT_KWT	AUT	KWT
European_super_grid_AUT_LBN	AUT	LBN
European_super_grid_AUT_LBY	AUT	LBY
European_super_grid_AUT_LTU	AUT	LTU
European_super_grid_AUT_LUX	AUT	LUX
European_super_grid_AUT_LVA	AUT	LVA
European_super_grid_AUT_MAR	AUT	MAR
European_super_grid_AUT_MDA	AUT	MDA
European_super_grid_AUT_MKD	AUT	MKD
European_super_grid_AUT_MLT	AUT	MLT
European_super_grid_AUT_MNE	AUT	MNE
European_super_grid_AUT_NLD	AUT	NLD
European_super_grid_AUT_NOR	AUT	NOR
European_super_grid_AUT_OMN	AUT	OMN
European_super_grid_AUT_POL	AUT	POL
European_super_grid_AUT_PRT	AUT	PRT
European_super_grid_AUT_PSE	AUT	PSE
European_super_grid_AUT_QAT	AUT	QAT
European_super_grid_AUT_ROU	AUT	ROU
European_super_grid_AUT_SAU	AUT	SAU
European_super_grid_AUT_SRB	AUT	SRB
European_super_grid_AUT_SVK	AUT	SVK
European_super_grid_AUT_SVN	AUT	SVN
European_super_grid_AUT_SWE	AUT	SWE
European_super_grid_AUT_SYR	AUT	SYR
European_super_grid_AUT_TUN	AUT	TUN
European_super_grid_AUT_TUR	AUT	TUR
European_super_grid_AUT_UKR	AUT	UKR
European_super_grid_AUT_YEM	AUT	YEM
European_super_grid_AZE_BEL	AZE	BEL
European_super_grid_AZE_BGR	AZE	BGR
European_super_grid_AZE_BHR	AZE	BHR
European_super_grid_AZE_BIH	AZE	BIH
European_super_grid_AZE_BLR	AZE	BLR
European_super_grid_AZE_CHE	AZE	CHE
European_super_grid_AZE_CYP	AZE	CYP
European_super_grid_AZE_CZE	AZE	CZE
European_super_grid_AZE_DEU	AZE	DEU
European_super_grid_AZE_DNK	AZE	DNK
European_super_grid_AZE_DZA	AZE	DZA
European_super_grid_AZE_EGY	AZE	EGY
European_super_grid_AZE_ESP	AZE	ESP
European_super_grid_AZE_EST	AZE	EST
European_super_grid_AZE_FIN	AZE	FIN
European_super_grid_AZE_FRA	AZE	FRA
European_super_grid_AZE_FRO	AZE	FRO
European_super_grid_AZE_GBR	AZE	GBR
European_super_grid_AZE_GEO	AZE	GEO
European_super_grid_AZE_GIB	AZE	GIB
European_super_grid_AZE_GRC	AZE	GRC
European_super_grid_AZE_HRV	AZE	HRV
European_super_grid_AZE_HUN	AZE	HUN
European_super_grid_AZE_IRL	AZE	IRL
European_super_grid_AZE_IRQ	AZE	IRQ
European_super_grid_AZE_ISL	AZE	ISL
European_super_grid_AZE_ISR	AZE	ISR
European_super_grid_AZE_ITA	AZE	ITA
European_super_grid_AZE_JOR	AZE	JOR
European_super_grid_AZE_KWT	AZE	KWT
European_super_grid_AZE_LBN	AZE	LBN
European_super_grid_AZE_LBY	AZE	LBY
European_super_grid_AZE_LTU	AZE	LTU
European_super_grid_AZE_LUX	AZE	LUX
European_super_grid_AZE_LVA	AZE	LVA
European_super_grid_AZE_MAR	AZE	MAR
European_super_grid_AZE_MDA	AZE	MDA
European_super_grid_AZE_MKD	AZE	MKD
European_super_grid_AZE_MLT	AZE	MLT
European_super_grid_AZE_MNE	AZE	MNE
European_super_grid_AZE_NLD	AZE	NLD
European_super_grid_AZE_NOR	AZE	NOR
European_super_grid_AZE_OMN	AZE	OMN
European_super_grid_AZE_POL	AZE	POL
European_super_grid_AZE_PRT	AZE	PRT
European_super_grid_AZE_PSE	AZE	PSE
European_super_grid_AZE_QAT	AZE	QAT
European_super_grid_AZE_ROU	AZE	ROU
European_super_grid_AZE_SAU	AZE	SAU
European_super_grid_AZE_SRB	AZE	SRB
European_super_grid_AZE_SVK	AZE	SVK
European_super_grid_AZE_SVN	AZE	SVN
European_super_grid_AZE_SWE	AZE	SWE
European_super_grid_AZE_SYR	AZE	SYR
European_super_grid_AZE_TUN	AZE	TUN
European_super_grid_AZE_TUR	AZE	TUR
European_super_grid_AZE_UKR	AZE	UKR
European_super_grid_AZE_YEM	AZE	YEM
European_super_grid_BEL_BGR	BEL	BGR
European_super_grid_BEL_BHR	BEL	BHR
European_super_grid_BEL_BIH	BEL	BIH
European_super_grid_BEL_BLR	BEL	BLR
European_super_grid_BEL_CHE	BEL	CHE
European_super_grid_BEL_CYP	BEL	CYP
European_super_grid_BEL_CZE	BEL	CZE
European_super_grid_BEL_DEU	BEL	DEU
European_super_grid_BEL_DNK	BEL	DNK
European_super_grid_BEL_DZA	BEL	DZA
European_super_grid_BEL_EGY	BEL	EGY
European_super_grid_BEL_ESP	BEL	ESP
European_super_grid_BEL_EST	BEL	EST
European_super_grid_BEL_FIN	BEL	FIN
European_super_grid_BEL_FRA	BEL	FRA
European_super_grid_BEL_FRO	BEL	FRO
European_super_grid_BEL_GBR	BEL	GBR
European_super_grid_BEL_GEO	BEL	GEO
European_super_grid_BEL_GIB	BEL	GIB
European_super_grid_BEL_GRC	BEL	GRC
European_super_grid_BEL_HRV	BEL	HRV
European_super_grid_BEL_HUN	BEL	HUN
European_super_grid_BEL_IRL	BEL	IRL
European_super_grid_BEL_IRQ	BEL	IRQ
European_super_grid_BEL_ISL	BEL	ISL
European_super_grid_BEL_ISR	BEL	ISR
European_super_grid_BEL_ITA	BEL	ITA
European_super_grid_BEL_JOR	BEL	JOR
European_super_grid_BEL_KWT	BEL	KWT
European_super_grid_BEL_LBN	BEL	LBN
European_super_grid_BEL_LBY	BEL	LBY
European_super_grid_BEL_LTU	BEL	LTU
European_super_grid_BEL_LUX	BEL	LUX
European_super_grid_BEL_LVA	BEL	LVA
European_super_grid_BEL_MAR	BEL	MAR
European_super_grid_BEL_MDA	BEL	MDA
European_super_grid_BEL_MKD	BEL	MKD
European_super_grid_BEL_MLT	BEL	MLT
European_super_grid_BEL_MNE	BEL	MNE
European_super_grid_BEL_NLD	BEL	NLD
European_super_grid_BEL_NOR	BEL	NOR
European_super_grid_BEL_OMN	BEL	OMN
European_super_grid_BEL_POL	BEL	POL
European_super_grid_BEL_PRT	BEL	PRT
European_super_grid_BEL_PSE	BEL	PSE
European_super_grid_BEL_QAT	BEL	QAT
European_super_grid_BEL_ROU	BEL	ROU
European_super_grid_BEL_SAU	BEL	SAU
European_super_grid_BEL_SRB	BEL	SRB
European_super_grid_BEL_SVK	BEL	SVK
European_super_grid_BEL_SVN	BEL	SVN
European_super_grid_BEL_SWE	BEL	SWE
European_super_grid_BEL_SYR	BEL	SYR
European_super_grid_BEL_TUN	BEL	TUN
European_super_grid_BEL_TUR	BEL	TUR
European_super_grid_BEL_UKR	BEL	UKR
European_super_grid_BEL_YEM	BEL	YEM
European_super_grid_BGR_BHR	BGR	BHR
European_super_grid_BGR_BIH	BGR	BIH
European_super_grid_BGR_BLR	BGR	BLR
European_super_grid_BGR_CHE	BGR	CHE
European_super_grid_BGR_CYP	BGR	CYP
European_super_grid_BGR_CZE	BGR	CZE
European_super_grid_BGR_DEU	BGR	DEU
European_super_grid_BGR_DNK	BGR	DNK
European_super_grid_BGR_DZA	BGR	DZA
European_super_grid_BGR_EGY	BGR	EGY
European_super_grid_BGR_ESP	BGR	ESP
European_super_grid_BGR_EST	BGR	EST
European_super_grid_BGR_FIN	BGR	FIN
European_super_grid_BGR_FRA	BGR	FRA
European_super_grid_BGR_FRO	BGR	FRO
European_super_grid_BGR_GBR	BGR	GBR
European_super_grid_BGR_GEO	BGR	GEO
European_super_grid_BGR_GIB	BGR	GIB
European_super_grid_BGR_GRC	BGR	GRC
European_super_grid_BGR_HRV	BGR	HRV
European_super_grid_BGR_HUN	BGR	HUN
European_super_grid_BGR_IRL	BGR	IRL
European_super_grid_BGR_IRQ	BGR	IRQ
European_super_grid_BGR_ISL	BGR	ISL
European_super_grid_BGR_ISR	BGR	ISR
European_super_grid_BGR_ITA	BGR	ITA
European_super_grid_BGR_JOR	BGR	JOR
European_super_grid_BGR_KWT	BGR	KWT
European_super_grid_BGR_LBN	BGR	LBN
European_super_grid_BGR_LBY	BGR	LBY
European_super_grid_BGR_LTU	BGR	LTU
European_super_grid_BGR_LUX	BGR	LUX
European_super_grid_BGR_LVA	BGR	LVA
European_super_grid_BGR_MAR	BGR	MAR
European_super_grid_BGR_MDA	BGR	MDA
European_super_grid_BGR_MKD	BGR	MKD
European_super_grid_BGR_MLT	BGR	MLT
European_super_grid_BGR_MNE	BGR	MNE
European_super_grid_BGR_NLD	BGR	NLD
European_super_grid_BGR_NOR	BGR	NOR
European_super_grid_BGR_OMN	BGR	OMN
European_super_grid_BGR_POL	BGR	POL
European_super_grid_BGR_PRT	BGR	PRT
European_super_grid_BGR_PSE	BGR	PSE
European_super_grid_BGR_QAT	BGR	QAT
European_super_grid_BGR_ROU	BGR	ROU
European_super_grid_BGR_SAU	BGR	SAU
European_super_grid_BGR_SRB	BGR	SRB
European_super_grid_BGR_SVK	BGR	SVK
European_super_grid_BGR_SVN	BGR	SVN
European_super_grid_BGR_SWE	BGR	SWE
European_super_grid_BGR_SYR	BGR	SYR
European_super_grid_BGR_TUN	BGR	TUN
European_super_grid_BGR_TUR	BGR	TUR
European_super_grid_BGR_UKR	BGR	UKR
European_super_grid_BGR_YEM	BGR	YEM
European_super_grid_BHR_BIH	BHR	BIH
European_super_grid_BHR_BLR	BHR	BLR
European_super_grid_BHR_CHE	BHR	CHE
European_super_grid_BHR_CYP	BHR	CYP
European_super_grid_BHR_CZE	BHR	CZE
European_super_grid_BHR_DEU	BHR	DEU
European_super_grid_BHR_DNK	BHR	DNK
European_super_grid_BHR_DZA	BHR	DZA
European_super_grid_BHR_EGY	BHR	EGY
European_super_grid_BHR_ESP	BHR	ESP
European_super_grid_BHR_EST	BHR	EST
European_super_grid_BHR_FIN	BHR	FIN
European_super_grid_BHR_FRA	BHR	FRA
European_super_grid_BHR_FRO	BHR	FRO
European_super_grid_BHR_GBR	BHR	GBR
European_super_grid_BHR_GEO	BHR	GEO
European_super_grid_BHR_GIB	BHR	GIB
European_super_grid_BHR_GRC	BHR	GRC
European_super_grid_BHR_HRV	BHR	HRV
European_super_grid_BHR_HUN	BHR	HUN
European_super_grid_BHR_IRL	BHR	IRL
European_super_grid_BHR_IRQ	BHR	IRQ
European_super_grid_BHR_ISL	BHR	ISL
European_super_grid_BHR_ISR	BHR	ISR
European_super_grid_BHR_ITA	BHR	ITA
European_super_grid_BHR_JOR	BHR	JOR
European_super_grid_BHR_KWT	BHR	KWT
European_super_grid_BHR_LBN	BHR	LBN
European_super_grid_BHR_LBY	BHR	LBY
European_super_grid_BHR_LTU	BHR	LTU
European_super_grid_BHR_LUX	BHR	LUX
European_super_grid_BHR_LVA	BHR	LVA
European_super_grid_BHR_MAR	BHR	MAR
European_super_grid_BHR_MDA	BHR	MDA
European_super_grid_BHR_MKD	BHR	MKD
European_super_grid_BHR_MLT	BHR	MLT
European_super_grid_BHR_MNE	BHR	MNE
European_super_grid_BHR_NLD	BHR	NLD
European_super_grid_BHR_NOR	BHR	NOR
European_super_grid_BHR_OMN	BHR	OMN
European_super_grid_BHR_POL	BHR	POL
European_super_grid_BHR_PRT	BHR	PRT
European_super_grid_BHR_PSE	BHR	PSE
European_super_grid_BHR_QAT	BHR	QAT
European_super_grid_BHR_ROU	BHR	ROU
European_super_grid_BHR_SAU	BHR	SAU
European_super_grid_BHR_SRB	BHR	SRB
European_super_grid_BHR_SVK	BHR	SVK
European_super_grid_BHR_SVN	BHR	SVN
European_super_grid_BHR_SWE	BHR	SWE
European_super_grid_BHR_SYR	BHR	SYR
European_super_grid_BHR_TUN	BHR	TUN
European_super_grid_BHR_TUR	BHR	TUR
European_super_grid_BHR_UKR	BHR	UKR
European_super_grid_BHR_YEM	BHR	YEM
European_super_grid_BIH_BLR	BIH	BLR
European_super_grid_BIH_CHE	BIH	CHE
European_super_grid_BIH_CYP	BIH	CYP
European_super_grid_BIH_CZE	BIH	CZE
European_super_grid_BIH_DEU	BIH	DEU
European_super_grid_BIH_DNK	BIH	DNK
European_super_grid_BIH_DZA	BIH	DZA
European_super_grid_BIH_EGY	BIH	EGY
European_super_grid_BIH_ESP	BIH	ESP
European_super_grid_BIH_EST	BIH	EST
European_super_grid_BIH_FIN	BIH	FIN
European_super_grid_BIH_FRA	BIH	FRA
European_super_grid_BIH_FRO	BIH	FRO
European_super_grid_BIH_GBR	BIH	GBR
European_super_grid_BIH_GEO	BIH	GEO
European_super_grid_BIH_GIB	BIH	GIB
European_super_grid_BIH_GRC	BIH	GRC
European_super_grid_BIH_HRV	BIH	HRV
European_super_grid_BIH_HUN	BIH	HUN
European_super_grid_BIH_IRL	BIH	IRL
European_super_grid_BIH_IRQ	BIH	IRQ
European_super_grid_BIH_ISL	BIH	ISL
European_super_grid_BIH_ISR	BIH	ISR
European_super_grid_BIH_ITA	BIH	ITA
European_super_grid_BIH_JOR	BIH	JOR
European_super_grid_BIH_KWT	BIH	KWT
European_super_grid_BIH_LBN	BIH	LBN
European_super_grid_BIH_LBY	BIH	LBY
European_super_grid_BIH_LTU	BIH	LTU
European_super_grid_BIH_LUX	BIH	LUX
European_super_grid_BIH_LVA	BIH	LVA
European_super_grid_BIH_MAR	BIH	MAR
European_super_grid_BIH_MDA	BIH	MDA
European_super_grid_BIH_MKD	BIH	MKD
European_super_grid_BIH_MLT	BIH	MLT
European_super_grid_BIH_MNE	BIH	MNE
European_super_grid_BIH_NLD	BIH	NLD
European_super_grid_BIH_NOR	BIH	NOR
European_super_grid_BIH_OMN	BIH	OMN
European_super_grid_BIH_POL	BIH	POL
European_super_grid_BIH_PRT	BIH	PRT
European_super_grid_BIH_PSE	BIH	PSE
European_super_grid_BIH_QAT	BIH	QAT
European_super_grid_BIH_ROU	BIH	ROU
European_super_grid_BIH_SAU	BIH	SAU
European_super_grid_BIH_SRB	BIH	SRB
European_super_grid_BIH_SVK	BIH	SVK
European_super_grid_BIH_SVN	BIH	SVN
European_super_grid_BIH_SWE	BIH	SWE
European_super_grid_BIH_SYR	BIH	SYR
European_super_grid_BIH_TUN	BIH	TUN
European_super_grid_BIH_TUR	BIH	TUR
European_super_grid_BIH_UKR	BIH	UKR
European_super_grid_BIH_YEM	BIH	YEM
European_super_grid_BLR_CHE	BLR	CHE
European_super_grid_BLR_CYP	BLR	CYP
European_super_grid_BLR_CZE	BLR	CZE
European_super_grid_BLR_DEU	BLR	DEU
European_super_grid_BLR_DNK	BLR	DNK
European_super_grid_BLR_DZA	BLR	DZA
European_super_grid_BLR_EGY	BLR	EGY
European_super_grid_BLR_ESP	BLR	ESP
European_super_grid_BLR_EST	BLR	EST
European_super_grid_BLR_FIN	BLR	FIN
European_super_grid_BLR_FRA	BLR	FRA
European_super_grid_BLR_FRO	BLR	FRO
European_super_grid_BLR_GBR	BLR	GBR
European_super_grid_BLR_GEO	BLR	GEO
European_super_grid_BLR_GIB	BLR	GIB
European_super_grid_BLR_GRC	BLR	GRC
European_super_grid_BLR_HRV	BLR	HRV
European_super_grid_BLR_HUN	BLR	HUN
European_super_grid_BLR_IRL	BLR	IRL
European_super_grid_BLR_IRQ	BLR	IRQ
European_super_grid_BLR_ISL	BLR	ISL
European_super_grid_BLR_ISR	BLR	ISR
European_super_grid_BLR_ITA	BLR	ITA
European_super_grid_BLR_JOR	BLR	JOR
European_super_grid_BLR_KWT	BLR	KWT
European_super_grid_BLR_LBN	BLR	LBN
European_super_grid_BLR_LBY	BLR	LBY
European_super_grid_BLR_LTU	BLR	LTU
European_super_grid_BLR_LUX	BLR	LUX
European_super_grid_BLR_LVA	BLR	LVA
European_super_grid_BLR_MAR	BLR	MAR
European_super_grid_BLR_MDA	BLR	MDA
European_super_grid_BLR_MKD	BLR	MKD
European_super_grid_BLR_MLT	BLR	MLT
European_super_grid_BLR_MNE	BLR	MNE
European_super_grid_BLR_NLD	BLR	NLD
European_super_grid_BLR_NOR	BLR	NOR
European_super_grid_BLR_OMN	BLR	OMN
European_super_grid_BLR_POL	BLR	POL
European_super_grid_BLR_PRT	BLR	PRT
European_super_grid_BLR_PSE	BLR	PSE
European_super_grid_BLR_QAT	BLR	QAT
European_super_grid_BLR_ROU	BLR	ROU
European_super_grid_BLR_SAU	BLR	SAU
European_super_grid_BLR_SRB	BLR	SRB
European_super_grid_BLR_SVK	BLR	SVK
European_super_grid_BLR_SVN	BLR	SVN
European_super_grid_BLR_SWE	BLR	SWE
[truncated: 2,452 more rows]
