# Supplementary material for: Global transcontinental power pools for low-carbon electricity
Source: Nat Commun. 2023 Dec 15;14:8350. doi: 10.1038/s41467-023-43723-z (PMC10724180; doi:10.1038/s41467-023-43723-z)
Supplement: Supplementary file 5 — Source Data [file 41467_2023_43723_MOESM5_ESM.xlsx]

## Sheet: Fig 1a
ISO3	Supply by renewable production (PWh)	Renewable resources (PWh)	Demand (PWh)	Cumulative supply by renewable production (PWh)	Cumulative renewable resources (PWh)	Cumulative demand (PWh)
CHN	12.6451	131.234	12.6451	12.6111	131.234	12.6451
IND	5.19944	184.84	5.19944	17.8106	316.074	17.8446
USA	4.88055	349.699	4.88055	22.6557	665.773	22.7251
KOR	0.602108	0.614902	1.12859	23.2578	666.388	23.8537
RUS	1.04952	41.5057	1.04952	24.3055	707.894	24.9032
BRA	0.986416	230.611	0.986416	25.2912	938.505	25.8897
JPN	0.869109	4.83676	0.869109	26.1541	943.342	26.7588
DEU	0.778211	2.70166	0.781752	26.9323	946.044	27.5405
CAN	0.702591	32.5206	0.702591	27.6338	978.564	28.2431
SAU	0.697145	131.004	0.697145	28.3298	1109.57	28.9403
IDN	0.691859	11.3003	0.691859	29.0213	1120.87	29.6321
FRA	0.659204	7.72469	0.659204	29.6723	1128.59	30.2913
VNM	0.603078	5.86671	0.603078	30.2741	1134.46	30.8944
TUR	0.558115	18.626	0.558115	30.8304	1153.09	31.4525
IRN	0.550803	81.3688	0.550803	31.3765	1234.45	32.0033
TWN	0.52198	1.41273	0.52198	31.8985	1235.87	32.5253
THA	0.51651	17.3651	0.51651	32.4116	1253.23	33.0418
MEX	0.505269	83.508	0.505269	32.9149	1336.74	33.5471
ITA	0.442261	4.555	0.442261	33.3553	1341.3	33.9893
GBR	0.431899	6.57501	0.431899	33.7807	1347.87	34.4212
MYS	0.409124	6.906	0.409124	34.1895	1354.78	34.8304
ESP	0.359869	19.5088	0.359869	34.5483	1374.29	35.1902
AUS	0.329301	313.676	0.329301	34.8768	1687.96	35.5195
EGY	0.325606	58.8636	0.325606	35.1972	1746.82	35.8451
ZAF	0.262755	88.158	0.262755	35.4591	1834.98	36.1079
ARE	0.258314	5.68035	0.258314	35.7172	1840.66	36.3662
PAK	0.254536	40.3553	0.254536	35.9701	1881.02	36.6207
PHL	0.237638	4.90092	0.237638	36.207	1885.92	36.8584
ARG	0.233346	96.1161	0.233346	36.4402	1982.04	37.0917
KAZ	0.193504	52.1497	0.193504	36.6325	2034.19	37.2852
POL	0.186342	1.54612	0.186342	36.8182	2035.73	37.4716
SWE	0.183194	2.98962	0.183194	37.001	2038.72	37.6548
NOR	0.176579	5.37851	0.176579	37.1775	2044.1	37.8313
NLD	0.163525	1.24531	0.163525	37.3395	2045.34	37.9949
UKR	0.151056	4.36032	0.151056	37.4898	2049.71	38.1459
BGD	0.14904	6.956	0.14904	37.6387	2056.66	38.295
CHL	0.141033	22.2143	0.141033	37.7793	2078.88	38.436
SGP	0.00592828	0.00750268	0.137531	37.7852	2078.88	38.5735
DZA	0.134209	115.088	0.134209	37.9191	2193.97	38.7077
COL	0.131012	14.7575	0.131012	38.0489	2208.73	38.8387
KWT	0.128184	1.37676	0.128184	38.1771	2210.11	38.9669
BEL	0.119694	0.229784	0.122326	38.2967	2210.34	39.0893
ISR	0.121942	1.16223	0.121942	38.4186	2211.5	39.2112
VEN	0.120669	25.0002	0.120669	38.5382	2236.5	39.3319
FIN	0.119451	0.890356	0.119451	38.6577	2237.39	39.4513
NGA	0.104448	50.879	0.104448	38.762	2288.27	39.5558
UZB	0.103865	14.1675	0.103865	38.8654	2302.43	39.6596
AUT	0.0963173	0.251755	0.0964719	38.961	2302.69	39.7561
IRQ	0.095084	29.1112	0.095084	39.0559	2331.8	39.8512
HKG	0.0066344	0.00453483	0.0944262	39.0625	2331.8	39.9456
QAT	0.0937962	0.866559	0.0937962	39.1563	2332.67	40.0394
PER	0.0884758	11.0205	0.0884758	39.2447	2343.69	40.1279
CHE	0.0716016	0.140344	0.0848964	39.3163	2343.83	40.2128
CZE	0.0758483	0.29428	0.0758483	39.392	2344.12	40.2886
GRC	0.0753052	2.01382	0.0753052	39.467	2346.14	40.3639
PRT	0.0709861	3.22538	0.0709861	39.5378	2349.36	40.4349
OMN	0.0686916	24.5785	0.0686916	39.6064	2373.94	40.5036
MAR	0.0641791	22.0109	0.0641791	39.6703	2395.95	40.5678
ROU	0.0617338	3.35815	0.0617338	39.7317	2399.31	40.6295
BHR	0.0298211	0.0308694	0.0593532	39.7616	2399.34	40.6889
NZL	0.0565772	13.2715	0.0565772	39.8173	2412.61	40.7455
LBY	0.0555607	84.2782	0.0555607	39.8727	2496.89	40.801
MMR	0.0500917	10.8146	0.0500917	39.9228	2507.71	40.8511
HUN	0.049093	0.99615	0.049093	39.9715	2508.7	40.9002
MOZ	0.0482049	32.2832	0.0482049	40.0196	2540.98	40.9484
ZMB	0.0471504	45.1733	0.0471504	40.0667	2586.16	40.9956
DNK	0.0461956	1.65771	0.0461956	40.1127	2587.82	41.0417
ECU	0.0459154	1.74645	0.0459154	40.1586	2589.56	41.0877
SRB	0.0444179	1.26702	0.0444179	40.2029	2590.83	41.1321
AZE	0.0438665	2.58263	0.0438665	40.2467	2593.41	41.1759
SDN	0.041272	90.943	0.041272	40.288	2684.35	41.2172
BGR	0.0396303	2.06444	0.0396303	40.3275	2686.42	41.2569
BLR	0.0390274	0.283824	0.0390274	40.3663	2686.7	41.2959
LBN	0.0382916	0.096564	0.0382916	40.4046	2686.8	41.3342
IRL	0.0381537	3.27331	0.0381537	40.4426	2690.07	41.3723
JOR	0.0375919	7.25162	0.0375919	40.4801	2697.32	41.4099
AGO	0.0373106	38.8285	0.0373106	40.5172	2736.15	41.4472
TUN	0.0342492	9.64974	0.0342492	40.5505	2745.8	41.4815
SVK	0.0325433	0.0722337	0.0326626	40.583	2745.88	41.5141
ETH	0.0323519	35.4199	0.0323519	40.6154	2781.3	41.5465
TKM	0.0318537	17.7282	0.0318537	40.6471	2799.02	41.5783
GHA	0.031832	13.1859	0.031832	40.6784	2812.21	41.6102
KEN	0.0313984	21.2492	0.0313984	40.7097	2833.46	41.6416
COD	0.0309405	40.5628	0.0309405	40.7404	2874.02	41.6725
SYR	0.0308429	14.6837	0.0308429	40.7712	2888.7	41.7034
CUB	0.0304968	6.18823	0.0304968	40.8015	2894.89	41.7339
TJK	0.0300028	1.34478	0.0300028	40.8314	2896.24	41.7639
DOM	0.0299849	2.65096	0.0299849	40.8611	2898.89	41.7938
PRI	0.0288626	0.143132	0.0288626	40.8899	2899.03	41.8227
LKA	0.0283699	2.50581	0.0283699	40.9181	2901.54	41.8511
PRK	0.0268272	0.786252	0.0268272	40.9449	2902.32	41.8779
ZWE	0.0266443	26.5723	0.0266443	40.9714	2928.9	41.9045
ISL	0.0265352	3.52472	0.0265352	40.9979	2932.42	41.9311
GEO	0.0258542	0.937598	0.0258542	41.0235	2933.36	41.9569
KGZ	0.024783	1.89661	0.024783	41.0483	2935.26	41.9817
HRV	0.0245925	0.701226	0.0245925	41.0728	2935.96	42.0063
PRY	0.0244386	8.79165	0.0244386	41.0973	2944.75	42.0307
CMR	0.0242763	14.0053	0.0242763	41.1214	2958.75	42.055
CIV	0.0240719	17.647	0.0240719	41.1454	2976.4	42.0791
KHM	0.0233495	1.29705	0.0233495	41.1687	2977.7	42.1024
URY	0.0220428	9.45629	0.0220428	41.1907	2987.15	42.1245
TZA	0.0209255	38.335	0.0209255	41.2116	3025.49	42.1454
SVN	0.0205886	0.0892885	0.0205886	41.2321	3025.58	42.166
GTM	0.0197261	1.70838	0.0197261	41.2516	3027.29	42.1857
CRI	0.0187831	1.10267	0.0187831	41.2701	3028.39	42.2045
BIH	0.017967	0.430743	0.017967	41.288	3028.82	42.2225
PAN	0.017278	0.900885	0.017278	41.305	3029.72	42.2398
LTU	0.0157611	0.496355	0.0157611	41.3207	3030.22	42.2555
BOL	0.0155778	13.8241	0.0155778	41.3363	3044.04	42.2711
TTO	0.0153887	0.212138	0.0153887	41.3517	3044.25	42.2865
NAM	0.0150633	69.1197	0.0150633	41.3666	3113.37	42.3015
MNG	0.0146349	28.475	0.0146349	41.3812	3141.85	42.3162
NPL	0.013853	1.71755	0.013853	41.3951	3143.57	42.33
SEN	0.013832	10.6557	0.013832	41.4089	3154.22	42.3439
EST	0.0127949	0.352697	0.0127949	41.4216	3154.57	42.3567
UGA	0.0127231	14.3076	0.0127231	41.4343	3168.88	42.3694
AFG	0.0127158	14.264	0.0127158	41.447	3183.15	42.3821
HND	0.0124959	0.908398	0.0124959	41.4594	3184.05	42.3946
PSE	0.0118839	0.200233	0.0118839	41.4713	3184.25	42.4065
BWA	0.0118826	27.1804	0.0118826	41.4831	3211.43	42.4184
ARM	0.011576	0.51741	0.011576	41.4946	3211.95	42.4299
MAC	7.8919e-05	7.9953e-05	0.0113531	41.4946	3211.95	42.4413
LAO	0.0112795	2.82332	0.0112795	41.5059	3214.78	42.4526
MLI	0.0109457	44.0353	0.0109457	41.5169	3258.81	42.4635
SLV	0.0106429	0.694761	0.0106429	41.5274	3259.51	42.4742
MUS	0.0100794	0.116837	0.0100794	41.5375	3259.62	42.4842
CYP	0.0100052	0.187162	0.0100052	41.5475	3259.81	42.4942
BRN	0.00988132	0.23781	0.00988132	41.5573	3260.05	42.5041
LVA	0.00980599	0.828587	0.00980599	41.5671	3260.88	42.5139
LUX	0.00888561	0.0130218	0.00949193	41.576	3260.89	42.5234
MKD	0.00922996	0.229139	0.00922996	41.5852	3261.12	42.5327
GAB	0.00802939	1.30391	0.00802939	41.5932	3262.42	42.5407
MDG	0.00761984	14.066	0.00761984	41.6008	3276.49	42.5483
COG	0.00726681	2.78604	0.00726681	41.608	3279.27	42.5556
GIN	0.00713847	4.7438	0.00713847	41.6152	3284.02	42.5627
ALB	0.0071108	0.118361	0.0071108	41.6223	3284.14	42.5698
NIC	0.00697629	2.1239	0.00697629	41.6292	3286.26	42.5768
MDA	0.00647255	0.525677	0.00647255	41.6357	3286.79	42.5833
BFA	0.00633475	18.3902	0.00633475	41.642	3305.18	42.5896
SWZ	0.0060564	0.66119	0.0060564	41.648	3305.84	42.5957
YEM	0.00573679	19.3144	0.00573679	41.6537	3325.15	42.6014
NER	0.00571025	53.6357	0.00571025	41.6594	3378.79	42.6071
JAM	0.00564472	0.28216	0.00564472	41.6651	3379.07	42.6128
MWI	0.00545511	4.97568	0.00545511	41.6705	3384.05	42.6182
PNG	0.00530947	0.46827	0.00530947	41.6758	3384.51	42.6235
BTN	0.00503673	0.0612724	0.00503673	41.6809	3384.57	42.6286
GNQ	0.00475739	0.406714	0.00475739	41.6856	3384.98	42.6333
TGO	0.00450274	3.66258	0.00450274	41.6901	3388.64	42.6378
MNE	0.00439534	0.0532824	0.00439534	41.6945	3388.7	42.6422
BEN	0.0042773	7.42663	0.0042773	41.6987	3396.12	42.6465
NCL	0.00385265	0.111194	0.00385265	41.7026	3396.24	42.6503
MLT	0.00279987	0.00357241	0.00342235	41.7054	3396.24	42.6538
BHS	0.00330372	0.186366	0.00330372	41.7087	3396.42	42.6571
LSO	0.00324679	0.326737	0.00324679	41.7119	3396.75	42.6603
MRT	0.00317511	30.449	0.00317511	41.7151	3427.2	42.6635
SUR	0.00310356	1.31295	0.00310356	41.7182	3428.51	42.6666
GLP	0.00288067	0.0574337	0.00288067	41.721	3428.57	42.6695
RWA	0.0027514	0.537863	0.0027514	41.7238	3429.11	42.6722
MTQ	0.00267466	0.01978	0.00267466	41.7265	3429.13	42.6749
GUM	8.9901e-05	6.7962e-05	0.00230372	41.7265	3429.13	42.6772
GUF	0.00190843	0.887534	0.00190843	41.7285	3430.02	42.6791
BRB	0.00184813	0.0233939	0.00184813	41.7303	3430.04	42.681
ABW	0.00150026	0.0017265	0.00167783	41.7318	3430.04	42.6826
CPV	0.00163728	0.156493	0.00163728	41.7334	3430.2	42.6843
GUY	0.00158793	0.730841	0.00158793	41.735	3430.93	42.6859
ERI	0.00146862	4.10035	0.00146862	41.7365	3435.03	42.6873
SYC	0.000762029	0.000799217	0.00144972	41.7372	3435.03	42.6888
FJI	0.00140122	0.106622	0.00140122	41.7386	3435.14	42.6902
ANT	0.00136523	0.0130118	0.00136523	41.74	3435.15	42.6915
LBR	0.00125223	2.24792	0.00125223	41.7412	3437.4	42.6928
BDI	0.00121976	0.590698	0.00121976	41.7425	3437.99	42.694
MDV	2.19536e-05	2.5e-06	0.00119278	41.7425	3437.99	42.6952
CYM	0.00117418	0.00845175	0.00117418	41.7436	3438	42.6964
SOM	0.00116245	24.0174	0.00116245	41.7448	3462.01	42.6975
BLZ	0.00105926	0.817312	0.00105926	41.7459	3462.83	42.6986
GMB	0.00104833	0.399244	0.00104833	41.7469	3463.23	42.6997
VIR	5.00819e-05	4.66739e-05	0.00103248	41.747	3463.23	42.7007
SLE	0.000870342	1.96199	0.000870342	41.7478	3465.19	42.7016
TCD	0.000766725	18.8599	0.000766725	41.7486	3484.05	42.7023
PYF	0.000308566	0.00020267	0.000764118	41.7489	3484.05	42.7031
BMU	0.00010532	0.000107359	0.000703962	41.749	3484.05	42.7038
HTI	0.000670807	0.610134	0.000670807	41.7497	3484.66	42.7045
LCA	0.000656341	0.0031173	0.000656341	41.7503	3484.67	42.7051
GRL	0.000623062	2.78261	0.000623062	41.7509	3487.45	42.7057
ATG	0.000586762	0.00484524	0.000586762	41.7515	3487.45	42.7063
CAF	0.00050557	10.329	0.00050557	41.752	3497.78	42.7068
FRO	0.0004442	0.00456201	0.0004442	41.7525	3497.79	42.7073
GRD	0.00037044	0.00130627	0.00037044	41.7528	3497.79	42.7077
TCA	0.000347121	0.00774061	0.000347121	41.7532	3497.8	42.708
KNA	4.21625e-06	7.6e-06	0.000342956	41.7532	3497.8	42.7083
COM	7.81846e-05	7.63059e-05	0.000336148	41.7533	3497.8	42.7087
STP	0.000291289	0.00764341	0.000291289	41.7536	3497.8	42.709
GIB	0.000214131	0.000249952	0.000286769	41.7538	3497.8	42.7093
VCT	0.000248192	0.00487204	0.000248192	41.754	3497.81	42.7095
ASM	1.30125e-05	0	0.000213075	41.754	3497.81	42.7097
VGB	4.21625e-07	1.558e-06	0.000176265	41.754	3497.81	42.7099
WSM	8.8604e-05	4.2944e-05	0.000173785	41.7541	3497.81	42.7101
GNB	0.000140625	0.197613	0.000140625	41.7543	3498.01	42.7102
SLB	7.7058e-06	5.651e-06	0.000138108	41.7543	3498.01	42.7103
DJI	0.000137271	0.921512	0.000137271	41.7544	3498.93	42.7105
DMA	0.000111388	0.0237533	0.000111388	41.7545	3498.95	42.7106
VUT	9.16299e-05	0.00785784	9.16299e-05	41.7546	3498.96	42.7107
TON	1.54116e-05	0	7.18963e-05	41.7546	3498.96	42.7108
SPM	5.61299e-05	0.00241077	5.61299e-05	41.7547	3498.96	42.7108
COK	1.53345e-05	1.0729e-05	5.45484e-05	41.7547	3498.96	42.7109
NRU	2.5686e-06	0	4.57522e-05	41.7547	3498.96	42.7109
KIR	7.7058e-06	4.837e-06	3.90031e-05	41.7547	3498.96	42.711
FLK	3.41891e-05	0.0649346	3.41891e-05	41.7547	3499.03	42.711
MSR	0	0	2.77697e-05	41.7547	3499.03	42.711
SHN	2.67857e-05	0.00248854	2.67857e-05	41.7548	3499.03	42.711
NIU	7.7058e-07	0	3.92162e-06	41.7548	3499.03	42.711

## Sheet: Fig 1b
ISO3	Supply by renewable production (PWh)	Renewable resources (PWh)	Demand (PWh)	Cumulative supply by renewable production (PWh)	Cumulative renewable resources (PWh)	Cumulative demand (PWh)
CHN	12.5437	19.4629	12.6451	12.5437	19.4629	12.6451
IND	4.60907	5.27353	5.19944	17.1528	24.7365	17.8446
USA	4.88055	43.6177	4.88055	22.0333	68.3542	22.7251
KOR	0.0309932	0.0340604	1.12859	22.0643	68.3882	23.8537
RUS	1.04862	1.54346	1.04952	23.1129	69.9317	24.9032
BRA	0.986416	15.7683	0.986416	24.0993	85.7	25.8897
JPN	0.322788	0.365032	0.869109	24.4221	86.065	26.7588
DEU	0.744104	1.19089	0.781752	25.1662	87.2559	27.5405
CAN	0.702591	4.17064	0.702591	25.8688	91.4265	28.2431
SAU	0.697145	54.0066	0.697145	26.566	145.433	28.9403
IDN	0.192829	0.236256	0.691859	26.7588	145.669	29.6321
FRA	0.644656	1.25496	0.659204	27.4035	146.924	30.2913
VNM	0.189953	0.212617	0.603078	27.5934	147.137	30.8944
TUR	0.539873	0.975068	0.558115	28.1333	148.112	31.4525
IRN	0.550803	35.6435	0.550803	28.6841	183.755	32.0033
TWN	0.421373	0.473385	0.52198	29.1055	184.229	32.5253
THA	0.106252	0.11767	0.51651	29.2117	184.347	33.0418
MEX	0.505269	26.7595	0.505269	29.717	211.106	33.5471
ITA	0.36229	0.421789	0.442261	30.0793	211.528	33.9893
GBR	0.431899	3.59445	0.431899	30.5112	215.122	34.4212
MYS	0.0450735	0.046066	0.409124	30.5562	215.168	34.8304
ESP	0.359315	0.776217	0.359869	30.9156	215.944	35.1902
AUS	0.329301	33.7541	0.329301	31.2449	249.699	35.5195
EGY	0.325606	22.5028	0.325606	31.5705	272.201	35.8451
ZAF	0.262755	45.2927	0.262755	31.8332	317.494	36.1079
ARE	0.258314	4.5081	0.258314	32.0915	322.002	36.3662
PAK	0.254536	4.17727	0.254536	32.3461	326.179	36.6207
PHL	0.0774962	0.0855294	0.237638	32.4236	326.265	36.8584
ARG	0.233346	7.63113	0.233346	32.6569	333.896	37.0917
KAZ	0.193504	0.932324	0.193504	32.8504	334.828	37.2852
POL	0.179574	0.405051	0.186342	33.03	335.233	37.4716
SWE	0.182272	0.600503	0.183194	33.2123	335.834	37.6548
NOR	0.176579	0.829753	0.176579	33.3888	336.664	37.8313
NLD	0.163382	0.522939	0.163525	33.5522	337.187	37.9949
UKR	0.141969	0.193358	0.151056	33.6942	337.38	38.1459
BGD	0.00522346	0.00536965	0.14904	33.6994	337.385	38.295
CHL	0.141033	9.6301	0.141033	33.8404	347.015	38.436
SGP	0.0039226	0.00544715	0.137531	33.8444	347.021	38.5735
DZA	0.134209	28.6261	0.134209	33.9786	375.647	38.7077
COL	0.131012	1.85373	0.131012	34.1096	377.501	38.8387
KWT	0.128184	1.20714	0.128184	34.2378	378.708	38.9669
BEL	0.114757	0.175323	0.122326	34.3525	378.883	39.0893
ISR	0.121942	0.715912	0.121942	34.4745	379.599	39.2112
VEN	0.120669	4.6348	0.120669	34.5951	384.234	39.3319
FIN	0.0384336	0.0515661	0.119451	34.6336	384.286	39.4513
NGA	0.104448	8.70348	0.104448	34.738	392.989	39.5558
UZB	0.0933605	0.143329	0.103865	34.8314	393.132	39.6596
AUT	0.083175	0.111055	0.0964719	34.9146	393.243	39.7561
IRQ	0.095084	9.72497	0.095084	35.0096	402.968	39.8512
HKG	0.00662698	0.00452746	0.0944262	35.0163	402.973	39.9456
QAT	0.0937962	0.765625	0.0937962	35.1101	403.738	40.0394
PER	0.0884758	4.63317	0.0884758	35.1985	408.372	40.1279
CHE	0.0562942	0.0811919	0.0848964	35.2548	408.453	40.2128
CZE	0.0613604	0.100325	0.0758483	35.3162	408.553	40.2886
GRC	0.0752477	0.142353	0.0753052	35.3914	408.696	40.3639
PRT	0.0703442	0.100085	0.0709861	35.4618	408.796	40.4349
OMN	0.0686916	11.2957	0.0686916	35.5305	420.091	40.5036
MAR	0.0641791	12.2228	0.0641791	35.5947	432.314	40.5678
ROU	0.0615447	0.267911	0.0617338	35.6562	432.582	40.6295
BHR	0.0209901	0.0216183	0.0593532	35.6772	432.604	40.6889
NZL	0.0565772	2.36244	0.0565772	35.7338	434.966	40.7455
LBY	0.0555607	37.703	0.0555607	35.7893	472.669	40.801
MMR	0.0209918	0.0205784	0.0500917	35.8103	472.69	40.8511
HUN	0.0382434	0.0919604	0.049093	35.8486	472.782	40.9002
MOZ	0.0482049	3.41012	0.0482049	35.8968	476.192	40.9484
ZMB	0.0471504	13.1313	0.0471504	35.9439	489.323	40.9956
DNK	0.0461956	1.22429	0.0461956	35.9901	490.547	41.0417
ECU	0.0459154	0.0873198	0.0459154	36.036	490.635	41.0877
SRB	0.0402748	0.0573823	0.0444179	36.0763	490.692	41.1321
AZE	0.043198	0.0547714	0.0438665	36.1195	490.747	41.1759
SDN	0.041272	22.5854	0.041272	36.1608	513.332	41.2172
BGR	0.0383851	0.115874	0.0396303	36.1992	513.448	41.2569
BLR	0.0154593	0.0152497	0.0390274	36.2146	513.463	41.2959
LBN	0.037208	0.0440703	0.0382916	36.2518	513.507	41.3342
IRL	0.0381537	1.44172	0.0381537	36.29	514.949	41.3723
JOR	0.0375919	4.17264	0.0375919	36.3276	519.122	41.4099
AGO	0.0373106	6.69858	0.0373106	36.3649	525.82	41.4472
TUN	0.0342492	4.16088	0.0342492	36.3991	529.981	41.4815
SVK	0.0258699	0.045711	0.0326626	36.425	530.027	41.5141
ETH	0.0323519	8.538	0.0323519	36.4574	538.565	41.5465
TKM	0.0318537	0.383775	0.0318537	36.4892	538.949	41.5783
GHA	0.031832	1.29164	0.031832	36.521	540.24	41.6102
KEN	0.0313984	6.31823	0.0313984	36.5524	546.559	41.6416
COD	0.0309405	5.36984	0.0309405	36.5834	551.928	41.6725
SYR	0.0308429	7.14126	0.0308429	36.6142	559.07	41.7034
CUB	0.0304968	0.441624	0.0304968	36.6447	559.511	41.7339
TJK	0.0300028	0.106857	0.0300028	36.6747	559.618	41.7639
DOM	0.0299849	0.486431	0.0299849	36.7047	560.105	41.7938
PRI	0.0112248	0.0119606	0.0288626	36.7159	560.117	41.8227
LKA	0.0283699	0.183836	0.0283699	36.7443	560.3	41.8511
PRK	0.0242619	0.0171866	0.0268272	36.7686	560.318	41.8779
ZWE	0.0266443	9.84686	0.0266443	36.7952	570.164	41.9045
ISL	0.0265352	0.924084	0.0265352	36.8217	571.088	41.9311
GEO	0.0240999	0.0241807	0.0258542	36.8458	571.113	41.9569
KGZ	0.0227101	0.0344678	0.024783	36.8685	571.147	41.9817
HRV	0.0244781	0.0396563	0.0245925	36.893	571.187	42.0063
PRY	0.0244386	0.0616227	0.0244386	36.9175	571.248	42.0307
CMR	0.0242763	1.68541	0.0242763	36.9417	572.934	42.055
CIV	0.0240719	1.3013	0.0240719	36.9658	574.235	42.0791
KHM	0.0233495	0.0778863	0.0233495	36.9892	574.313	42.1024
URY	0.0220428	0.123689	0.0220428	37.0112	574.437	42.1245
TZA	0.0209255	8.88779	0.0209255	37.0321	583.324	42.1454
SVN	0.013717	0.0140735	0.0205886	37.0458	583.339	42.166
GTM	0.0197261	0.259591	0.0197261	37.0656	583.598	42.1857
CRI	0.0187831	0.0542392	0.0187831	37.0844	583.652	42.2045
BIH	0.0170744	0.0192165	0.017967	37.1014	583.672	42.2225
PAN	0.0116853	0.0126514	0.017278	37.1131	583.684	42.2398
LTU	0.0157611	0.0706145	0.0157611	37.1289	583.755	42.2555
BOL	0.0155778	5.65093	0.0155778	37.1445	589.406	42.2711
TTO	0.00263835	0.00265597	0.0153887	37.1471	589.408	42.2865
NAM	0.0150633	29.8296	0.0150633	37.1622	619.238	42.3015
MNG	0.0146349	0.0397403	0.0146349	37.1768	619.278	42.3162
NPL	0.013845	0.0165697	0.013853	37.1906	619.294	42.33
SEN	0.013832	2.31972	0.013832	37.2045	621.614	42.3439
EST	0.0127949	0.12137	0.0127949	37.2173	621.735	42.3567
UGA	0.0127231	8.20163	0.0127231	37.23	629.937	42.3694
AFG	0.0127158	1.81834	0.0127158	37.2427	631.755	42.3821
HND	0.0124959	0.126638	0.0124959	37.2552	631.882	42.3946
PSE	0.0118839	0.0748476	0.0118839	37.2671	631.957	42.4065
BWA	0.0118826	5.73247	0.0118826	37.279	637.689	42.4184
ARM	0.011576	0.0139117	0.011576	37.2905	637.703	42.4299
MAC	7.8919e-05	7.9953e-05	0.0113531	37.2906	637.703	42.4413
LAO	0.0112795	0.0256944	0.0112795	37.3019	637.729	42.4526
MLI	0.0109457	6.42867	0.0109457	37.3128	644.158	42.4635
SLV	0.0106429	0.381105	0.0106429	37.3235	644.539	42.4742
MUS	0.0100794	0.0291493	0.0100794	37.3336	644.568	42.4842
CYP	0.0100052	0.0978745	0.0100052	37.3436	644.666	42.4942
BRN	0.00191776	0.00196579	0.00988132	37.3455	644.668	42.5041
LVA	0.00980599	0.145266	0.00980599	37.3553	644.813	42.5139
LUX	0.00415904	0.00423338	0.00949193	37.3595	644.817	42.5234
MKD	0.00819026	0.00937192	0.00922996	37.3676	644.827	42.5327
GAB	0.00425043	0.00375796	0.00802939	37.3719	644.83	42.5407
MDG	0.00761984	2.46337	0.00761984	37.3795	647.294	42.5483
COG	0.00726572	0.00982877	0.00726681	37.3868	647.304	42.5556
GIN	0.00713847	0.206083	0.00713847	37.3939	647.51	42.5627
ALB	0.0071108	0.0225963	0.0071108	37.401	647.532	42.5698
NIC	0.00697629	0.494053	0.00697629	37.408	648.026	42.5768
MDA	0.00369024	0.00396322	0.00647255	37.4117	648.03	42.5833
BFA	0.00633475	2.49336	0.00633475	37.418	650.524	42.5896
SWZ	0.0060564	0.0362473	0.0060564	37.4241	650.56	42.5957
YEM	0.00573679	3.29969	0.00573679	37.4298	653.86	42.6014
NER	0.00571025	7.96615	0.00571025	37.4355	661.826	42.6071
JAM	0.00564472	0.0411079	0.00564472	37.4412	661.867	42.6128
MWI	0.00545511	0.895792	0.00545511	37.4466	662.763	42.6182
PNG	0.00530947	0.0132142	0.00530947	37.4519	662.776	42.6235
BTN	0.00503673	0.00729442	0.00503673	37.457	662.783	42.6286
GNQ	0.0010444	0.00106959	0.00475739	37.458	662.784	42.6333
TGO	0.00450274	1.06194	0.00450274	37.4625	663.846	42.6378
MNE	0.004282	0.00453615	0.00439534	37.4668	663.851	42.6422
BEN	0.0042773	0.919273	0.0042773	37.4711	664.77	42.6465
NCL	0.000503232	0.000471068	0.00385265	37.4716	664.77	42.6503
MLT	0.00201205	0.00211696	0.00342235	37.4736	664.773	42.6538
BHS	0.00121944	0.00122938	0.00330372	37.4748	664.774	42.6571
LSO	0.00324679	0.181718	0.00324679	37.4781	664.956	42.6603
MRT	0.00317511	2.92785	0.00317511	37.4812	667.883	42.6635
SUR	0.00310356	0.0177521	0.00310356	37.4844	667.901	42.6666
GLP	0.00288067	0.0126688	0.00288067	37.4872	667.914	42.6695
RWA	0.0027514	0.137862	0.0027514	37.49	668.052	42.6722
MTQ	0.00148508	0.00141505	0.00267466	37.4915	668.053	42.6749
GUM	8.9901e-05	6.7962e-05	0.00230372	37.4916	668.053	42.6772
GUF	0.00190843	0.00622357	0.00190843	37.4935	668.059	42.6791
BRB	0.00184813	0.00486044	0.00184813	37.4953	668.064	42.681
ABW	0.00132038	0.00138899	0.00167783	37.4966	668.066	42.6826
CPV	0.00163728	0.02362	0.00163728	37.4983	668.089	42.6843
GUY	1.46007e-05	1.8925e-05	0.00158793	37.4983	668.089	42.6859
ERI	0.00146862	0.692239	0.00146862	37.4998	668.781	42.6873
SYC	9.46039e-06	5e-06	0.00144972	37.4998	668.781	42.6888
FJI	0.00139654	0.00195663	0.00140122	37.5012	668.783	42.6902
ANT	0.00136523	0.00317223	0.00136523	37.5025	668.787	42.6915
LBR	0.00125223	0.00600463	0.00125223	37.5038	668.793	42.6928
BDI	0.00121976	0.057266	0.00121976	37.505	668.85	42.694
MDV	2.19536e-05	2.5e-06	0.00119278	37.505	668.85	42.6952
CYM	1.93223e-05	1.6165e-05	0.00117418	37.505	668.85	42.6964
SOM	0.00116245	0.930473	0.00116245	37.5062	669.78	42.6975
BLZ	0.00024371	0.000385585	0.00105926	37.5064	669.781	42.6986
GMB	0.00104833	0.049608	0.00104833	37.5075	669.83	42.6997
VIR	5.0082e-05	4.66739e-05	0.00103248	37.5075	669.83	42.7007
SLE	0.000870342	0.135513	0.000870342	37.5084	669.966	42.7016
TCD	0.000766725	1.00929	0.000766725	37.5092	670.975	42.7023
PYF	0.000308566	0.00020267	0.000764118	37.5095	670.975	42.7031
BMU	0.00010532	0.000107359	0.000703962	37.5096	670.976	42.7038
HTI	0.000670807	0.250324	0.000670807	37.5103	671.226	42.7045
LCA	0.000409106	0.000419763	0.000656341	37.5107	671.226	42.7051
GRL	0.000623062	0.0620718	0.000623062	37.5113	671.288	42.7057
ATG	1.58761e-05	1.3073e-05	0.000586762	37.5113	671.288	42.7063
CAF	0.00050557	0.324522	0.00050557	37.5118	671.613	42.7068
FRO	0.000444123	0.0012987	0.0004442	37.5123	671.614	42.7073
GRD	3.90684e-06	3.495e-06	0.00037044	37.5123	671.614	42.7077
TCA	8.64192e-07	0	0.000347121	37.5123	671.614	42.708
KNA	4.21625e-06	7.6e-06	0.000342956	37.5123	671.614	42.7083
COM	4.38e-06	4e-07	0.000336148	37.5123	671.614	42.7087
STP	1.20381e-05	9.81746e-06	0.000291289	37.5123	671.614	42.709
GIB	0.000214131	0.000249952	0.000286769	37.5125	671.614	42.7093
VCT	0.000248192	0.00317546	0.000248192	37.5128	671.618	42.7095
ASM	1.30125e-05	0	0.000213075	37.5128	671.618	42.7097
VGB	4.21625e-07	1.558e-06	0.000176265	37.5128	671.618	42.7099
WSM	8.8604e-05	4.2944e-05	0.000173785	37.5129	671.618	42.7101
GNB	0.000140625	0.00181886	0.000140625	37.513	671.619	42.7102
SLB	7.7058e-06	5.651e-06	0.000138108	37.513	671.619	42.7103
DJI	0.000137271	0.314147	0.000137271	37.5131	671.934	42.7105
DMA	0.000111388	0.0108972	0.000111388	37.5133	671.945	42.7106
VUT	9.16299e-05	0.00207597	9.16299e-05	37.5133	671.947	42.7107
TON	1.54116e-05	0	7.18963e-05	37.5134	671.947	42.7108
SPM	1.43231e-05	1.22432e-05	5.61299e-05	37.5134	671.947	42.7108
COK	1.53345e-05	1.0729e-05	5.45484e-05	37.5134	671.947	42.7109
NRU	2.5686e-06	0	4.57522e-05	37.5134	671.947	42.7109
KIR	7.7058e-06	4.837e-06	3.90031e-05	37.5134	671.947	42.711
FLK	3.41891e-05	0.00431408	3.41891e-05	37.5134	671.951	42.711
MSR	0	0	2.77697e-05	37.5134	671.951	42.711
SHN	2.67857e-05	0.00227807	2.67857e-05	37.5135	671.953	42.711
NIU	7.7058e-07	0	3.92162e-06	37.5135	671.953	42.711

## Sheet: Fig 1c
load_zone	unmet demand %
ABW	0.105837
AFG	0
AGO	0
ALB	0
ANT	0
ARE	0
ARG	0
ARM	0
ASM	0.93893
ATG	0
AUS	0
AUT	0.0016028
AZE	0
BDI	0
BEL	0.0215152
BEN	0
BFA	0
BGD	0
BGR	0
BHR	0.497565
BHS	0
BIH	0
BLR	0
BLZ	0
BMU	0.850389
BOL	0
BRA	0
BRB	0
BRN	0
BTN	0
BWA	0
CAF	0
CAN	0
CHE	0.156599
CHL	0
CHN	0
CIV	0
CMR	0
COD	0
COG	0
COK	0.718882
COL	0
COM	0.76741
CPV	0
CRI	0
CUB	0
CYM	0
CYP	0
CZE	0
DEU	0.00453021
DJI	0
DMA	0
DNK	0
DOM	0
DZA	0
ECU	0
EGY	0
ERI	0
ESP	0
EST	0
ETH	0
FIN	0
FJI	0
FLK	0
FRA	0
FRO	0
GAB	0
GBR	0
GEO	0
GHA	0
GIB	0.253299
GIN	0
GLP	0
GMB	0
GNB	0
GNQ	0
GRC	0
GRD	0
GRL	0
GTM	0
GUF	0
GUM	0.960976
GUY	0
HKG	0.92974
HND	0
HRV	0
HTI	0
HUN	0
IDN	0
IND	0
IRL	0
IRN	0
IRQ	0
ISL	0
ISR	0
ITA	0
JAM	0
JOR	0
JPN	0
KAZ	0
KEN	0
KGZ	0
KHM	0
KIR	0.802431
KNA	0.987706
KOR	0.466495
KWT	0
LAO	0
LBN	0
LBR	0
LBY	0
LCA	0
LKA	0
LSO	0
LTU	0
LUX	0.0638781
LVA	0
MAC	0.993049
MAR	0
MDA	0
MDG	0
MDV	0.981595
MEX	0
MKD	0
MLI	0
MLT	0.181887
MMR	0
MNE	0
MNG	0
MOZ	0
MRT	0
MSR	1
MTQ	0
MUS	0
MWI	0
MYS	0
NAM	0
NCL	0
NER	0
NGA	0
NIC	0
NIU	0.803505
NLD	0
NOR	0
NPL	0
NRU	0.943858
NZL	0
OMN	0
PAK	0
PAN	0
PER	0
PHL	0
PNG	0
POL	0
PRI	0
PRK	0
PRT	0
PRY	0
PSE	0
PYF	0.59618
QAT	0
ROU	0
RUS	0
RWA	0
SAU	0
SDN	0
SEN	0
SGP	0.956895
SHN	0
SLB	0.944204
SLE	0
SLV	0
SOM	0
SPM	0
SRB	0
STP	0
SUR	0
SVK	0.00365259
SVN	0
SWE	0
SWZ	0
SYC	0.474362
SYR	0
TCA	0
TCD	0
TGO	0
THA	0
TJK	0
TKM	0
TON	0.785641
TTO	0
TUN	0
TUR	0
TWN	0
TZA	0
UGA	0
UKR	0
URY	0
USA	0
UZB	0
VCT	0
VEN	0
VGB	0.997608
VIR	0.951494
VNM	0
VUT	0
WSM	0.490152
YEM	0
ZAF	0
ZMB	0
ZWE	0

## Sheet: Fig 1d
load_zone	unmet demand %
ABW	0.213044
AFG	0
AGO	0
ALB	0
ANT	0
ARE	0
ARG	0
ARM	0
ASM	0.93893
ATG	0.972943
AUS	0
AUT	0.137832
AZE	0.0152391
BDI	0
BEL	0.0618741
BEN	0
BFA	0
BGD	0.964953
BGR	0.0314201
BHR	0.646352
BHS	0.630888
BIH	0.0496778
BLR	0.603887
BLZ	0.769924
BMU	0.850389
BOL	0
BRA	0
BRB	0
BRN	0.80592
BTN	0
BWA	0
CAF	0
CAN	0
CHE	0.336906
CHL	0
CHN	0.00802328
CIV	0
CMR	0
COD	0
COG	0.000149111
COK	0.718882
COL	0
COM	0.98697
CPV	0
CRI	0
CUB	0
CYM	0.983544
CYP	0
CZE	0.191011
DEU	0.0481591
DJI	0
DMA	0
DNK	0
DOM	0
DZA	0
ECU	0
EGY	0
ERI	0
ESP	0.00153761
EST	0
ETH	0
FIN	0.678249
FJI	0.00333375
FLK	0
FRA	0.022069
FRO	0.000174482
GAB	0.470641
GBR	0
GEO	0.0678545
GHA	0
GIB	0.253299
GIN	0
GLP	0
GMB	0
GNB	0
GNQ	0.780467
GRC	0.000763406
GRD	0.989454
GRL	0
GTM	0
GUF	0
GUM	0.960976
GUY	0.990805
HKG	0.929818
HND	0
HRV	0.00465131
HTI	0
HUN	0.221002
IDN	0.721288
IND	0.113545
IRL	0
IRN	0
IRQ	0
ISL	0
ISR	0
ITA	0.180823
JAM	0
JOR	0
JPN	0.628599
KAZ	0
KEN	0
KGZ	0.0836393
KHM	0
KIR	0.802431
KNA	0.987706
KOR	0.972538
KWT	0
LAO	0
LBN	0.0282974
LBR	0
LBY	0
LCA	0.376687
LKA	0
LSO	0
LTU	0
LUX	0.561834
LVA	0
MAC	0.993049
MAR	0
MDA	0.429863
MDG	0
MDV	0.981595
MEX	0
MKD	0.112645
MLI	0
MLT	0.412085
MMR	0.580933
MNE	0.0257854
MNG	0
MOZ	0
MRT	0
MSR	1
MTQ	0.444758
MUS	0
MWI	0
MYS	0.889829
NAM	0
NCL	0.86938
NER	0
NGA	0
NIC	0
NIU	0.803505
NLD	0.000871882
NOR	0
NPL	0.000575748
NRU	0.943858
NZL	0
OMN	0
PAK	0
PAN	0.323687
PER	0
PHL	0.67389
PNG	0
POL	0.0363226
PRI	0.611097
PRK	0.0956235
PRT	0.00904233
PRY	0
PSE	0
PYF	0.59618
QAT	0
ROU	0.00306276
RUS	0.000856283
RWA	0
SAU	0
SDN	0
SEN	0
SGP	0.971478
SHN	0
SLB	0.944204
SLE	0
SLV	0
SOM	0
SPM	0.744822
SRB	0.0932759
STP	0.958673
SUR	0
SVK	0.207964
SVN	0.333756
SWE	0.00503267
SWZ	0
SYC	0.993474
SYR	0
TCA	0.99751
TCD	0
TGO	0
THA	0.794288
TJK	0
TKM	0
TON	0.785641
TTO	0.828553
TUN	0
TUR	0.0326863
TWN	0.19274
TZA	0
UGA	0
UKR	0.0601549
URY	0
USA	0
UZB	0.101138
VCT	0
VEN	0
VGB	0.997608
VIR	0.951494
VNM	0.685027
VUT	0
WSM	0.490152
YEM	0
ZAF	0
ZMB	0
ZWE	0

## Sheet: Fig 2a,d
load_zone	pool	levelized $/MWh	Unutilized renewable potential PWh
ABW	South America	53.0999	4.86706e-05
AFG	East Asia & Russia	37.8066	14.2513
AGO	Sub-Saharan Africa	26.5292	38.7912
ALB	Europe & MENA	28.8838	0.111251
ANT	South America	57.104	0.0116465
ARE	Europe & MENA	58.8906	5.42203
ARG	South America	39.9785	95.8828
ARM	Europe & MENA	41.6505	0.505834
ASM	Southeast Asia & Oceania	127.492	-0.000213075
ATG	South America	62.6643	0.00425848
AUS	Southeast Asia & Oceania	48.4807	313.347
AUT	Europe & MENA	79.1162	0.155283
AZE	Europe & MENA	46.6393	2.53877
BDI	Sub-Saharan Africa	55.4512	0.589478
BEL	Europe & MENA	83.0213	0.107459
BEN	Sub-Saharan Africa	61.2839	7.42235
BFA	Sub-Saharan Africa	58.1075	18.3838
BGD	East Asia & Russia	70.9517	6.80696
BGR	Europe & MENA	39.0852	2.02481
BHR	Europe & MENA	93.789	-0.0284838
BHS	South America	72.1379	0.183062
BIH	Europe & MENA	46.5033	0.412776
BLR	Europe & MENA	47.3837	0.244797
BLZ	North America	53.021	0.816253
BMU	North America	124.467	-0.000596603
BOL	South America	32.4352	13.8085
BRA	South America	26.9144	229.625
BRB	South America	76.3358	0.0215457
BRN	Southeast Asia & Oceania	69.2372	0.227929
BTN	East Asia & Russia	20.6073	0.0562357
BWA	Sub-Saharan Africa	53.5641	27.1685
CAF	Sub-Saharan Africa	34.1141	10.3285
CAN	North America	26.7367	31.818
CHE	Europe & MENA	88.7777	0.0554477
CHL	South America	48.3031	22.0733
CHN	East Asia & Russia	52.2271	118.589
CIV	Sub-Saharan Africa	55.0795	17.6229
CMR	Sub-Saharan Africa	33.5656	13.9811
COD	Sub-Saharan Africa	26.0811	40.5319
COG	Sub-Saharan Africa	36.7022	2.77877
COK	Southeast Asia & Oceania	100.242	-4.38194e-05
COL	South America	29.9707	14.6265
COM	Sub-Saharan Africa	108.72	-0.000259842
CPV	Sub-Saharan Africa	59.9341	0.154856
CRI	North America	34.72	1.08389
CUB	South America	65.6712	6.15774
CYM	South America	68.7704	0.00727758
CYP	Europe & MENA	59.5662	0.177156
CZE	Europe & MENA	49.5392	0.218432
DEU	Europe & MENA	118.606	1.9199
DJI	Sub-Saharan Africa	42.5419	0.921374
DMA	South America	195.596	0.0236419
DNK	Europe & MENA	63.9179	1.61151
DOM	South America	59.9177	2.62098
DZA	Europe & MENA	53.6164	114.954
ECU	South America	34.0907	1.70053
EGY	Europe & MENA	52.4086	58.538
ERI	Sub-Saharan Africa	50.3476	4.09888
ESP	Europe & MENA	68.5171	19.1489
EST	Europe & MENA	81.2127	0.339902
ETH	Sub-Saharan Africa	26.0378	35.3875
FIN	Europe & MENA	106.37	0.770905
FJI	Southeast Asia & Oceania	46.3234	0.105221
FLK	South America	40.1153	0.0649004
FRA	Europe & MENA	147.472	7.06549
FRO	Europe & MENA	58.1861	0.00411781
GAB	Sub-Saharan Africa	35.1025	1.29588
GBR	Europe & MENA	104.28	6.14312
GEO	Europe & MENA	30.3346	0.911744
GHA	Sub-Saharan Africa	77.8093	13.1541
GIB	Europe & MENA	79.5739	-3.68168e-05
GIN	Sub-Saharan Africa	47.3482	4.73666
GLP	South America	65.1387	0.054553
GMB	Sub-Saharan Africa	60.0491	0.398196
GNB	Sub-Saharan Africa	60.6348	0.197472
GNQ	Sub-Saharan Africa	35.1275	0.401957
GRC	Europe & MENA	70.5615	1.93852
GRD	South America	66.18	0.000935829
GRL	North America	34.3727	2.78198
GTM	North America	47.2545	1.68865
GUF	South America	33.272	0.885625
GUM	Southeast Asia & Oceania	130.226	-0.00223576
GUY	South America	43.622	0.729253
HKG	East Asia & Russia	119.808	-0.0898914
HND	North America	51.0995	0.895902
HRV	Europe & MENA	50.2156	0.676634
HTI	South America	36.5639	0.609463
HUN	Europe & MENA	167.873	0.947057
IDN	Southeast Asia & Oceania	64.7583	10.6084
IND	East Asia & Russia	54.5938	179.64
IRL	Europe & MENA	64.5374	3.23515
IRN	East Asia & Russia	58.1101	80.818
IRQ	Europe & MENA	49.5303	29.0161
ISL	Europe & MENA	40.131	3.49818
ISR	Europe & MENA	57.3563	1.04029
ITA	Europe & MENA	130.21	4.11274
JAM	South America	67.5624	0.276515
JOR	Europe & MENA	44.3074	7.21403
JPN	East Asia & Russia	107.394	3.96765
KAZ	East Asia & Russia	63.5724	51.9562
KEN	Sub-Saharan Africa	49.705	21.2178
KGZ	East Asia & Russia	43.5446	1.87182
KHM	Southeast Asia & Oceania	42.7054	1.2737
KIR	Southeast Asia & Oceania	110.588	-3.41661e-05
KNA	South America	133.643	-0.000335356
KOR	East Asia & Russia	89.5547	-0.513688
KWT	Europe & MENA	50.9724	1.24857
LAO	Southeast Asia & Oceania	32.2426	2.81204
LBN	Europe & MENA	58.0773	0.0582724
LBR	Sub-Saharan Africa	30.69	2.24667
LBY	Europe & MENA	48.7549	84.2226
LCA	South America	65.2019	0.00246096
LKA	East Asia & Russia	38.1821	2.47744
LSO	Sub-Saharan Africa	47.9681	0.32349
LTU	Europe & MENA	70.9471	0.480594
LUX	Europe & MENA	67.7507	0.00352985
LVA	Europe & MENA	41.9062	0.818781
MAC	East Asia & Russia	132.764	-0.0112731
MAR	Europe & MENA	76.7972	21.9467
MDA	Europe & MENA	46.8643	0.519204
MDG	Sub-Saharan Africa	38.9453	14.0584
MDV	East Asia & Russia	131.478	-0.00119028
MEX	North America	52.0162	83.0027
MKD	Europe & MENA	83.5941	0.219909
MLI	Sub-Saharan Africa	52.0497	44.0244
MLT	Europe & MENA	70.7788	0.000150057
MMR	Southeast Asia & Oceania	36.0271	10.7645
MNE	Europe & MENA	38.6709	0.0488871
MNG	East Asia & Russia	45.0678	28.4604
MOZ	Sub-Saharan Africa	43.5529	32.235
MRT	Sub-Saharan Africa	43.7012	30.4458
MSR	South America	134.983	-2.77697e-05
MTQ	South America	70.3783	0.0171054
MUS	Sub-Saharan Africa	67.1633	0.106758
MWI	Sub-Saharan Africa	38.3006	4.97022
MYS	Southeast Asia & Oceania	78.7646	6.49687
NAM	Sub-Saharan Africa	43.4823	69.1046
NCL	Southeast Asia & Oceania	68.9818	0.107341
NER	Sub-Saharan Africa	52.3947	53.63
NGA	Sub-Saharan Africa	77.1709	50.7746
NIC	North America	58.6352	2.11693
NIU	Southeast Asia & Oceania	110.721	-3.92162e-06
NLD	Europe & MENA	136.871	1.08178
NOR	Europe & MENA	21.1443	5.20193
NPL	East Asia & Russia	39.2702	1.7037
NRU	Southeast Asia & Oceania	128.103	-4.57522e-05
NZL	Southeast Asia & Oceania	61.5853	13.215
OMN	Europe & MENA	42.0852	24.5098
PAK	East Asia & Russia	40.406	40.1008
PAN	North America	43.937	0.883607
PER	South America	32.9744	10.932
PHL	Southeast Asia & Oceania	55.3796	4.66329
PNG	Southeast Asia & Oceania	46.3952	0.462961
POL	Europe & MENA	207.18	1.35978
PRI	South America	78.3564	0.114269
PRK	East Asia & Russia	26.5557	0.759425
PRT	Europe & MENA	46.4322	3.1544
PRY	South America	20.6969	8.76721
PSE	Europe & MENA	60.7338	0.188349
PYF	Southeast Asia & Oceania	83.3418	-0.000561448
QAT	Europe & MENA	58.8539	0.772763
ROU	Europe & MENA	28.4272	3.29641
RUS	East Asia & Russia	35.2735	40.4561
RWA	Sub-Saharan Africa	58.6939	0.535111
SAU	Europe & MENA	48.7739	130.307
SDN	Sub-Saharan Africa	42.3062	90.9018
SEN	Sub-Saharan Africa	57.6613	10.6419
SGP	Southeast Asia & Oceania	140.992	-0.130028
SHN	Sub-Saharan Africa	161.489	0.00246176
SLB	Southeast Asia & Oceania	128.146	-0.000132457
SLE	Sub-Saharan Africa	39.1006	1.96112
SLV	North America	51.2456	0.684118
SOM	Sub-Saharan Africa	52.7372	24.0162
SPM	North America	49.9262	0.00235464
SRB	Europe & MENA	88.6916	1.2226
STP	Sub-Saharan Africa	65.2892	0.00735212
SUR	South America	33.8721	1.30985
SVK	Europe & MENA	82.3775	0.0395711
SVN	Europe & MENA	139.806	0.0686999
SWE	Europe & MENA	121.525	2.80643
SWZ	Sub-Saharan Africa	58.0444	0.655134
SYC	Sub-Saharan Africa	93.8368	-0.000650503
SYR	Europe & MENA	36.9284	14.6529
TCA	South America	63.7372	0.00739349
TCD	Sub-Saharan Africa	39.5321	18.8591
TGO	Sub-Saharan Africa	61.927	3.65808
THA	Southeast Asia & Oceania	87.2786	16.8486
TJK	East Asia & Russia	29.3948	1.31478
TKM	East Asia & Russia	61.2209	17.6963
TON	Southeast Asia & Oceania	108.598	-7.18963e-05
TTO	South America	85.201	0.196749
TUN	Europe & MENA	82.8716	9.61549
TUR	Europe & MENA	100.771	18.0679
TWN	East Asia & Russia	98.6296	0.890749
TZA	Sub-Saharan Africa	43.6269	38.3141
UGA	Sub-Saharan Africa	34.766	14.2949
UKR	Europe & MENA	111.649	4.20927
URY	South America	26.877	9.43425
USA	North America	46.8763	344.819
UZB	East Asia & Russia	60.6539	14.0636
VCT	South America	215.666	0.00462384
VEN	South America	30.2569	24.8795
VGB	South America	134.771	-0.000174707
VIR	South America	129.833	-0.000985807
VNM	Southeast Asia & Oceania	72.5327	5.26363
VUT	Southeast Asia & Oceania	117.682	0.00776621
WSM	Southeast Asia & Oceania	70.1199	-0.000130841
YEM	Europe & MENA	45.5649	19.3087
ZAF	Sub-Saharan Africa	59.7989	87.8953
ZMB	Sub-Saharan Africa	39.9526	45.1261
ZWE	Sub-Saharan Africa	59.4479	26.5456

## Sheet: Fig 2b,e
load_zone	pool	levelized $/MWh	Unutilized renewable potential PWh
ABW	South America	62.0189	-0.000288839
AFG	East Asia & Russia	41.0051	1.80563
AGO	Sub-Saharan Africa	37.5088	6.66127
ALB	Europe & MENA	30.6359	0.0154855
ANT	South America	63.1933	0.001807
ARE	Europe & MENA	59.1774	4.24978
ARG	South America	43.305	7.39779
ARM	Europe & MENA	43.2924	0.00233571
ASM	Southeast Asia & Oceania	127.492	-0.000213075
ATG	South America	128.754	-0.000573689
AUS	Southeast Asia & Oceania	48.7217	33.4248
AUT	Europe & MENA	60.702	0.0145828
AZE	Europe & MENA	39.4404	0.0109049
BDI	Sub-Saharan Africa	55.4512	0.0560463
BEL	Europe & MENA	76.957	0.0529974
BEN	Sub-Saharan Africa	61.2839	0.914995
BFA	Sub-Saharan Africa	58.1075	2.48702
BGD	East Asia & Russia	142.619	-0.14367
BGR	Europe & MENA	106.833	0.0762433
BHR	Europe & MENA	105.449	-0.0377349
BHS	South America	99.176	-0.00207434
BIH	Europe & MENA	47.8265	0.00124949
BLR	Europe & MENA	111.503	-0.0237777
BLZ	North America	103.771	-0.000673674
BMU	North America	124.467	-0.000596603
BOL	South America	37.9882	5.63535
BRA	South America	31.5699	14.7818
BRB	South America	81.8581	0.0030123
BRN	Southeast Asia & Oceania	125.205	-0.00791553
BTN	East Asia & Russia	20.7733	0.00225769
BWA	Sub-Saharan Africa	57.8658	5.72059
CAF	Sub-Saharan Africa	50.5601	0.324016
CAN	North America	32.4938	3.46804
CHE	Europe & MENA	86.966	-0.0037045
CHL	South America	62.4077	9.48907
CHN	East Asia & Russia	69.0319	6.8178
CIV	Sub-Saharan Africa	55.3678	1.27723
CMR	Sub-Saharan Africa	53.0352	1.66113
COD	Sub-Saharan Africa	36.6029	5.3389
COG	Sub-Saharan Africa	59.1724	0.00256196
COK	Southeast Asia & Oceania	100.242	-4.38194e-05
COL	South America	37.5764	1.72272
COM	Sub-Saharan Africa	130.907	-0.000335748
CPV	Sub-Saharan Africa	119.826	0.0219827
CRI	North America	37.685	0.0354561
CUB	South America	82.5214	0.411128
CYM	South America	132.973	-0.00115801
CYP	Europe & MENA	59.833	0.0878693
CZE	Europe & MENA	80.9429	0.0244767
DEU	Europe & MENA	72.1224	0.409136
DJI	Sub-Saharan Africa	49.3932	0.31401
DMA	South America	198.598	0.0107858
DNK	Europe & MENA	63.9179	1.17809
DOM	South America	62.8898	0.456446
DZA	Europe & MENA	67.3574	28.4919
ECU	South America	40.2987	0.0414045
EGY	Europe & MENA	55.9029	22.1772
ERI	Sub-Saharan Africa	60.8571	0.690771
ESP	Europe & MENA	88.7928	0.416348
EST	Europe & MENA	81.4889	0.108575
ETH	Sub-Saharan Africa	31.8778	8.50565
FIN	Europe & MENA	96.3279	-0.0678852
FJI	Southeast Asia & Oceania	55.3282	0.000555412
FLK	South America	83.1512	0.00427989
FRA	Europe & MENA	74.7106	0.595751
FRO	Europe & MENA	74.3895	0.0008545
GAB	Sub-Saharan Africa	83.6009	-0.00427143
GBR	Europe & MENA	119.235	3.16255
GEO	Europe & MENA	26.5929	-0.00167352
GHA	Sub-Saharan Africa	79.5464	1.25981
GIB	Europe & MENA	79.5739	-3.68168e-05
GIN	Sub-Saharan Africa	48.0084	0.198944
GLP	South America	65.1387	0.00978814
GMB	Sub-Saharan Africa	60.0491	0.0485597
GNB	Sub-Saharan Africa	65.872	0.00167823
GNQ	Sub-Saharan Africa	106.836	-0.0036878
GRC	Europe & MENA	75.7526	0.0670481
GRD	South America	133.7	-0.000366945
GRL	North America	50.003	0.0614488
GTM	North America	48.3704	0.239865
GUF	South America	45.0528	0.00431514
GUM	Southeast Asia & Oceania	130.226	-0.00223576
GUY	South America	132.436	-0.001569
HKG	East Asia & Russia	119.815	-0.0898987
HND	North America	51.3054	0.114142
HRV	Europe & MENA	59.7077	0.0150638
HTI	South America	36.5639	0.249653
HUN	Europe & MENA	116.98	0.0428674
IDN	Southeast Asia & Oceania	98.449	-0.455603
IND	East Asia & Russia	59.789	0.0740907
IRL	Europe & MENA	65.9785	1.40357
IRN	East Asia & Russia	67.7865	35.0927
IRQ	Europe & MENA	55.5524	9.62989
ISL	Europe & MENA	72.5534	0.897549
ISR	Europe & MENA	59.238	0.59397
ITA	Europe & MENA	63.3509	-0.0204721
JAM	South America	67.7582	0.0354632
JOR	Europe & MENA	55.2184	4.13505
JPN	East Asia & Russia	95.3457	-0.504076
KAZ	East Asia & Russia	69.5497	0.73882
KEN	Sub-Saharan Africa	56.2681	6.28683
KGZ	East Asia & Russia	98.0772	0.00968485
KHM	Southeast Asia & Oceania	52.5123	0.0545368
KIR	Southeast Asia & Oceania	110.588	-3.41661e-05
KNA	South America	133.643	-0.000335356
KOR	East Asia & Russia	123.319	-1.09453
KWT	Europe & MENA	60.721	1.07896
LAO	Southeast Asia & Oceania	32.2426	0.0144149
LBN	Europe & MENA	61.7499	0.00577871
LBR	Sub-Saharan Africa	46.7082	0.00475239
LBY	Europe & MENA	48.8841	37.6474
LCA	South America	84.1779	-0.000236578
LKA	East Asia & Russia	38.2875	0.155466
LSO	Sub-Saharan Africa	51.9572	0.178471
LTU	Europe & MENA	126.183	0.0548535
LUX	Europe & MENA	109.648	-0.00525855
LVA	Europe & MENA	42.2597	0.13546
MAC	East Asia & Russia	132.764	-0.0112731
MAR	Europe & MENA	77.1756	12.1586
MDA	Europe & MENA	95.5147	-0.00250933
MDG	Sub-Saharan Africa	54.0128	2.45575
MDV	East Asia & Russia	131.478	-0.00119028
MEX	North America	53.7518	26.2542
MKD	Europe & MENA	57.3797	0.000141954
MLI	Sub-Saharan Africa	54.1008	6.41772
MLT	Europe & MENA	84.806	-0.00130539
MMR	Southeast Asia & Oceania	88.6724	-0.0295134
MNE	Europe & MENA	33.7172	0.000140806
MNG	East Asia & Russia	230.583	0.0251054
MOZ	Sub-Saharan Africa	56.7933	3.36191
MRT	Sub-Saharan Africa	51.322	2.92468
MSR	South America	134.983	-2.77697e-05
MTQ	South America	83.8643	-0.00125961
MUS	Sub-Saharan Africa	67.1633	0.0190698
MWI	Sub-Saharan Africa	46.889	0.890337
MYS	Southeast Asia & Oceania	118.999	-0.363058
NAM	Sub-Saharan Africa	47.5399	29.8145
NCL	Southeast Asia & Oceania	119.396	-0.00338158
NER	Sub-Saharan Africa	56.7207	7.96044
NGA	Sub-Saharan Africa	80.3807	8.59903
NIC	North America	58.6352	0.487077
NIU	Southeast Asia & Oceania	110.721	-3.92162e-06
NLD	Europe & MENA	142.418	0.359414
NOR	Europe & MENA	39.109	0.653174
NPL	East Asia & Russia	55.959	0.00271669
NRU	Southeast Asia & Oceania	128.103	-4.57522e-05
NZL	Southeast Asia & Oceania	154.615	2.30586
OMN	Europe & MENA	46.1678	11.227
PAK	East Asia & Russia	45.1388	3.92273
PAN	North America	48.8898	-0.00462657
PER	South America	47.8676	4.5447
PHL	Southeast Asia & Oceania	94.3256	-0.152109
PNG	Southeast Asia & Oceania	61.2567	0.00790474
POL	Europe & MENA	101.524	0.218709
PRI	South America	95.7243	-0.016902
PRK	East Asia & Russia	20.8742	-0.00964063
PRT	Europe & MENA	48.6617	0.029099
PRY	South America	20.6969	0.0371841
PSE	Europe & MENA	61.0654	0.0629637
PYF	Southeast Asia & Oceania	83.3418	-0.000561448
QAT	Europe & MENA	60.1649	0.671828
ROU	Europe & MENA	159.547	0.206177
RUS	East Asia & Russia	40.3413	0.493945
RWA	Sub-Saharan Africa	58.6939	0.135111
SAU	Europe & MENA	68.2187	53.3094
SDN	Sub-Saharan Africa	61.1916	22.5441
SEN	Sub-Saharan Africa	57.6613	2.30588
SGP	Southeast Asia & Oceania	142.603	-0.132083
SHN	Sub-Saharan Africa	161.489	0.00225129
SLB	Southeast Asia & Oceania	128.146	-0.000132457
SLE	Sub-Saharan Africa	46.0288	0.134643
SLV	North America	51.4278	0.370462
SOM	Sub-Saharan Africa	52.7372	0.929311
SPM	North America	113.103	-4.38867e-05
SRB	Europe & MENA	67.8835	0.0129644
STP	Sub-Saharan Africa	127.164	-0.000281471
SUR	South America	44.7982	0.0146486
SVK	Europe & MENA	88.8592	0.0130485
SVN	Europe & MENA	66.8001	-0.00651509
SWE	Europe & MENA	118.351	0.417308
SWZ	Sub-Saharan Africa	62.013	0.0301909
SYC	Sub-Saharan Africa	131.915	-0.00144472
SYR	Europe & MENA	42.4382	7.11041
TCA	South America	134.678	-0.000347121
TCD	Sub-Saharan Africa	57.1654	1.00852
TGO	Sub-Saharan Africa	61.927	1.05744
THA	Southeast Asia & Oceania	116.885	-0.39884
TJK	East Asia & Russia	39.7971	0.076854
TKM	East Asia & Russia	64.7445	0.351921
TON	Southeast Asia & Oceania	108.598	-7.18963e-05
TTO	South America	128.783	-0.0127327
TUN	Europe & MENA	103.478	4.12663
TUR	Europe & MENA	81.1606	0.416953
TWN	East Asia & Russia	68.2722	-0.0485948
TZA	Sub-Saharan Africa	57.126	8.86686
UGA	Sub-Saharan Africa	50.3786	8.1889
UKR	Europe & MENA	54.7615	0.042302
URY	South America	26.907	0.101646
USA	North America	47.0306	38.7371
UZB	East Asia & Russia	86.4528	0.039464
VCT	South America	215.862	0.00292727
VEN	South America	36.7338	4.51413
VGB	South America	134.771	-0.000174707
VIR	South America	129.833	-0.000985807
VNM	Southeast Asia & Oceania	98.6578	-0.390461
VUT	Southeast Asia & Oceania	117.682	0.00198435
WSM	Southeast Asia & Oceania	70.1199	-0.000130841
YEM	Europe & MENA	45.5649	3.29395
ZAF	Sub-Saharan Africa	60.3352	45.0299
ZMB	Sub-Saharan Africa	49.7948	13.0841
ZWE	Sub-Saharan Africa	62.1286	9.82022

## Sheet: Fig 3a
Region	ISO3	Demand (PWh)	Renewable resources (PWh)	Cumulative demand (PWh)	Cumulative renewable resources (PWh)
Sub-Saharan Africa	ZAF	0.262755	88.158	0.262755	88.158
Sub-Saharan Africa	NGA	0.104448	50.879	0.367203	139.037
Sub-Saharan Africa	MOZ	0.0482049	32.2832	0.415407	171.32
Sub-Saharan Africa	ZMB	0.0471504	45.1733	0.462558	216.493
Sub-Saharan Africa	SDN	0.041272	90.943	0.50383	307.436
Sub-Saharan Africa	AGO	0.0373106	38.8285	0.54114	346.265
Sub-Saharan Africa	ETH	0.0323519	35.4199	0.573492	381.685
Sub-Saharan Africa	GHA	0.031832	13.1859	0.605324	394.871
Sub-Saharan Africa	KEN	0.0313984	21.2492	0.636723	416.12
Sub-Saharan Africa	COD	0.0309405	40.5628	0.667663	456.683
Sub-Saharan Africa	ZWE	0.0266443	26.5723	0.694308	483.255
Sub-Saharan Africa	CMR	0.0242763	14.0053	0.718584	497.26
Sub-Saharan Africa	CIV	0.0240719	17.647	0.742656	514.907
Sub-Saharan Africa	TZA	0.0209255	38.335	0.763581	553.242
Sub-Saharan Africa	NAM	0.0150633	69.1197	0.778645	622.362
Sub-Saharan Africa	SEN	0.013832	10.6557	0.792477	633.018
Sub-Saharan Africa	UGA	0.0127231	14.3076	0.8052	647.325
Sub-Saharan Africa	BWA	0.0118826	27.1804	0.817082	674.506
Sub-Saharan Africa	MLI	0.0109457	44.0353	0.828028	718.541
Sub-Saharan Africa	MUS	0.0100794	0.116837	0.838107	718.658
Sub-Saharan Africa	GAB	0.00802939	1.30391	0.846137	719.962
Sub-Saharan Africa	MDG	0.00761984	14.066	0.853757	734.028
Sub-Saharan Africa	COG	0.00726681	2.78604	0.861023	736.814
Sub-Saharan Africa	GIN	0.00713847	4.7438	0.868162	741.558
Sub-Saharan Africa	BFA	0.00633475	18.3902	0.874497	759.948
Sub-Saharan Africa	SWZ	0.0060564	0.66119	0.880553	760.609
Sub-Saharan Africa	NER	0.00571025	53.6357	0.886263	814.245
Sub-Saharan Africa	MWI	0.00545511	4.97568	0.891718	819.22
Sub-Saharan Africa	GNQ	0.00475739	0.406714	0.896476	819.627
Sub-Saharan Africa	TGO	0.00450274	3.66258	0.900978	823.29
Sub-Saharan Africa	BEN	0.0042773	7.42663	0.905256	830.716
Sub-Saharan Africa	LSO	0.00324679	0.326737	0.908503	831.043
Sub-Saharan Africa	MRT	0.00317511	30.449	0.911678	861.492
Sub-Saharan Africa	RWA	0.0027514	0.537863	0.914429	862.03
Sub-Saharan Africa	CPV	0.00163728	0.156493	0.916066	862.186
Sub-Saharan Africa	ERI	0.00146862	4.10035	0.917535	866.287
Sub-Saharan Africa	SYC	0.00144972	0.000799217	0.918985	866.288
Sub-Saharan Africa	LBR	0.00125223	2.24792	0.920237	868.536
Sub-Saharan Africa	BDI	0.00121976	0.590698	0.921457	869.126
Sub-Saharan Africa	SOM	0.00116245	24.0174	0.922619	893.144
Sub-Saharan Africa	GMB	0.00104833	0.399244	0.923667	893.543
Sub-Saharan Africa	SLE	0.000870342	1.96199	0.924538	895.505
Sub-Saharan Africa	TCD	0.000766725	18.8599	0.925305	914.365
Sub-Saharan Africa	CAF	0.00050557	10.329	0.92581	924.694
Sub-Saharan Africa	COM	0.000336148	7.63059e-05	0.926146	924.694
Sub-Saharan Africa	STP	0.000291289	0.00764341	0.926438	924.701
Sub-Saharan Africa	GNB	0.000140625	0.197613	0.926578	924.899
Sub-Saharan Africa	DJI	0.000137271	0.921512	0.926715	925.821
Sub-Saharan Africa	SHN	2.67857e-05	0.00248854	0.926742	925.823
East Asia & R	CHN	12.6451	131.234	12.6451	131.234
East Asia & R	IND	5.19944	184.84	17.8446	316.074
East Asia & R	KOR	1.12859	0.614902	18.9732	316.689
East Asia & R	RUS	1.04952	41.5057	20.0227	358.195
East Asia & R	JPN	0.869109	4.83676	20.8918	363.031
East Asia & R	IRN	0.550803	81.3688	21.4426	444.4
East Asia & R	TWN	0.52198	1.41273	21.9646	445.813
East Asia & R	PAK	0.254536	40.3553	22.2191	486.168
East Asia & R	KAZ	0.193504	52.1497	22.4126	538.318
East Asia & R	BGD	0.14904	6.956	22.5617	545.274
East Asia & R	UZB	0.103865	14.1675	22.6655	559.441
East Asia & R	HKG	0.0944262	0.00453483	22.76	559.446
East Asia & R	TKM	0.0318537	17.7282	22.7918	577.174
East Asia & R	TJK	0.0300028	1.34478	22.8218	578.519
East Asia & R	LKA	0.0283699	2.50581	22.8502	581.025
East Asia & R	PRK	0.0268272	0.786252	22.877	581.811
East Asia & R	KGZ	0.024783	1.89661	22.9018	583.707
East Asia & R	MNG	0.0146349	28.475	22.9164	612.182
East Asia & R	NPL	0.013853	1.71755	22.9303	613.9
East Asia & R	AFG	0.0127158	14.264	22.943	628.164
East Asia & R	MAC	0.0113531	7.9953e-05	22.9543	628.164
East Asia & R	BTN	0.00503673	0.0612724	22.9594	628.225
East Asia & R	MDV	0.00119278	2.5e-06	22.9606	628.225
Europe & MENA	DEU	0.781752	2.70166	0.781752	2.70166
Europe & MENA	SAU	0.697145	131.004	1.4789	133.705
Europe & MENA	FRA	0.659204	7.72469	2.1381	141.43
Europe & MENA	TUR	0.558115	18.626	2.69622	160.056
Europe & MENA	ITA	0.442261	4.555	3.13848	164.611
Europe & MENA	GBR	0.431899	6.57501	3.57038	171.186
Europe & MENA	ESP	0.359869	19.5088	3.93024	190.695
Europe & MENA	EGY	0.325606	58.8636	4.25585	249.559
Europe & MENA	ARE	0.258314	5.68035	4.51416	255.239
Europe & MENA	POL	0.186342	1.54612	4.70051	256.785
Europe & MENA	SWE	0.183194	2.98962	4.8837	259.775
Europe & MENA	NOR	0.176579	5.37851	5.06028	265.153
Europe & MENA	NLD	0.163525	1.24531	5.2238	266.398
Europe & MENA	UKR	0.151056	4.36032	5.37486	270.759
Europe & MENA	DZA	0.134209	115.088	5.50907	385.847
Europe & MENA	KWT	0.128184	1.37676	5.63725	387.224
Europe & MENA	BEL	0.122326	0.229784	5.75958	387.453
Europe & MENA	ISR	0.121942	1.16223	5.88152	388.616
Europe & MENA	FIN	0.119451	0.890356	6.00097	389.506
Europe & MENA	AUT	0.0964719	0.251755	6.09744	389.758
Europe & MENA	IRQ	0.095084	29.1112	6.19253	418.869
Europe & MENA	QAT	0.0937962	0.866559	6.28632	419.735
Europe & MENA	CHE	0.0848964	0.140344	6.37122	419.876
Europe & MENA	CZE	0.0758483	0.29428	6.44707	420.17
Europe & MENA	GRC	0.0753052	2.01382	6.52237	422.184
Europe & MENA	PRT	0.0709861	3.22538	6.59336	425.409
Europe & MENA	OMN	0.0686916	24.5785	6.66205	449.988
Europe & MENA	MAR	0.0641791	22.0109	6.72623	471.999
Europe & MENA	ROU	0.0617338	3.35815	6.78796	475.357
Europe & MENA	BHR	0.0593532	0.0308694	6.84732	475.388
Europe & MENA	LBY	0.0555607	84.2782	6.90288	559.666
Europe & MENA	HUN	0.049093	0.99615	6.95197	560.662
Europe & MENA	DNK	0.0461956	1.65771	6.99817	562.32
Europe & MENA	SRB	0.0444179	1.26702	7.04259	563.587
Europe & MENA	AZE	0.0438665	2.58263	7.08645	566.169
Europe & MENA	BGR	0.0396303	2.06444	7.12608	568.234
Europe & MENA	BLR	0.0390274	0.283824	7.16511	568.518
Europe & MENA	LBN	0.0382916	0.096564	7.2034	568.614
Europe & MENA	IRL	0.0381537	3.27331	7.24155	571.888
Europe & MENA	JOR	0.0375919	7.25162	7.27915	579.139
Europe & MENA	TUN	0.0342492	9.64974	7.3134	588.789
Europe & MENA	SVK	0.0326626	0.0722337	7.34606	588.861
Europe & MENA	SYR	0.0308429	14.6837	7.3769	603.545
Europe & MENA	ISL	0.0265352	3.52472	7.40344	607.07
Europe & MENA	GEO	0.0258542	0.937598	7.42929	608.007
Europe & MENA	HRV	0.0245925	0.701226	7.45388	608.708
Europe & MENA	SVN	0.0205886	0.0892885	7.47447	608.798
Europe & MENA	BIH	0.017967	0.430743	7.49244	609.228
Europe & MENA	LTU	0.0157611	0.496355	7.5082	609.725
Europe & MENA	EST	0.0127949	0.352697	7.52099	610.077
Europe & MENA	PSE	0.0118839	0.200233	7.53288	610.278
Europe & MENA	ARM	0.011576	0.51741	7.54445	610.795
Europe & MENA	CYP	0.0100052	0.187162	7.55446	610.982
Europe & MENA	LVA	0.00980599	0.828587	7.56427	611.811
Europe & MENA	LUX	0.00949193	0.0130218	7.57376	611.824
Europe & MENA	MKD	0.00922996	0.229139	7.58299	612.053
Europe & MENA	ALB	0.0071108	0.118361	7.5901	612.171
Europe & MENA	MDA	0.00647255	0.525677	7.59657	612.697
Europe & MENA	YEM	0.00573679	19.3144	7.60231	632.011
Europe & MENA	MNE	0.00439534	0.0532824	7.6067	632.065
Europe & MENA	MLT	0.00342235	0.00357241	7.61013	632.068
Europe & MENA	FRO	0.0004442	0.00456201	7.61057	632.073
Europe & MENA	GIB	0.000286769	0.000249952	7.61086	632.073
North America	USA	4.88055	349.699	4.88055	349.699
North America	CAN	0.702591	32.5206	5.58314	382.22
North America	MEX	0.505269	83.508	6.08841	465.728
North America	GTM	0.0197261	1.70838	6.10814	467.436
North America	CRI	0.0187831	1.10267	6.12692	468.539
North America	PAN	0.017278	0.900885	6.1442	469.44
North America	HND	0.0124959	0.908398	6.15669	470.348
North America	SLV	0.0106429	0.694761	6.16734	471.043
North America	NIC	0.00697629	2.1239	6.17431	473.167
North America	BLZ	0.00105926	0.817312	6.17537	473.984
North America	BMU	0.000703962	0.000107359	6.17608	473.984
North America	GRL	0.000623062	2.78261	6.1767	476.767
North America	SPM	5.61299e-05	0.00241077	6.17676	476.769
South America	BRA	0.986416	230.611	0.986416	230.611
South America	ARG	0.233346	96.1161	1.21976	326.727
South America	CHL	0.141033	22.2143	1.36079	348.942
South America	COL	0.131012	14.7575	1.49181	363.699
South America	VEN	0.120669	25.0002	1.61247	388.699
South America	PER	0.0884758	11.0205	1.70095	399.72
South America	ECU	0.0459154	1.74645	1.74687	401.466
South America	CUB	0.0304968	6.18823	1.77736	407.655
South America	DOM	0.0299849	2.65096	1.80735	410.306
South America	PRI	0.0288626	0.143132	1.83621	410.449
South America	PRY	0.0244386	8.79165	1.86065	419.24
South America	URY	0.0220428	9.45629	1.88269	428.697
South America	BOL	0.0155778	13.8241	1.89827	442.521
South America	TTO	0.0153887	0.212138	1.91366	442.733
South America	JAM	0.00564472	0.28216	1.9193	443.015
South America	BHS	0.00330372	0.186366	1.92261	443.201
South America	SUR	0.00310356	1.31295	1.92571	444.514
South America	GLP	0.00288067	0.0574337	1.92859	444.572
South America	MTQ	0.00267466	0.01978	1.93127	444.592
South America	GUF	0.00190843	0.887534	1.93317	445.479
South America	BRB	0.00184813	0.0233939	1.93502	445.502
South America	ABW	0.00167783	0.0017265	1.9367	445.504
South America	GUY	0.00158793	0.730841	1.93829	446.235
South America	ANT	0.00136523	0.0130118	1.93965	446.248
South America	CYM	0.00117418	0.00845175	1.94083	446.256
South America	VIR	0.00103248	4.66739e-05	1.94186	446.257
South America	HTI	0.000670807	0.610134	1.94253	446.867
South America	LCA	0.000656341	0.0031173	1.94319	446.87
South America	ATG	0.000586762	0.00484524	1.94377	446.875
South America	GRD	0.00037044	0.00130627	1.94414	446.876
South America	TCA	0.000347121	0.00774061	1.94449	446.884
South America	KNA	0.000342956	7.6e-06	1.94483	446.884
South America	VCT	0.000248192	0.00487204	1.94508	446.889
South America	VGB	0.000176265	1.558e-06	1.94526	446.889
South America	DMA	0.000111388	0.0237533	1.94537	446.912
South America	FLK	3.41891e-05	0.0649346	1.9454	446.977
South America	MSR	2.77697e-05	0	1.94543	446.977
Southeast Asia & Oceania	IDN	0.691859	11.3003	0.691859	11.3003
Southeast Asia & Oceania	VNM	0.603078	5.86671	1.29494	17.167
Southeast Asia & Oceania	THA	0.51651	17.3651	1.81145	34.5321
Southeast Asia & Oceania	MYS	0.409124	6.906	2.22057	41.4381
Southeast Asia & Oceania	AUS	0.329301	313.676	2.54987	355.114
Southeast Asia & Oceania	PHL	0.237638	4.90092	2.78751	360.015
Southeast Asia & Oceania	SGP	0.137531	0.00750268	2.92504	360.023
Southeast Asia & Oceania	NZL	0.0565772	13.2715	2.98162	373.294
Southeast Asia & Oceania	MMR	0.0500917	10.8146	3.03171	384.109
Southeast Asia & Oceania	KHM	0.0233495	1.29705	3.05506	385.406
Southeast Asia & Oceania	LAO	0.0112795	2.82332	3.06634	388.229
Southeast Asia & Oceania	BRN	0.00988132	0.23781	3.07622	388.467
Southeast Asia & Oceania	PNG	0.00530947	0.46827	3.08153	388.935
Southeast Asia & Oceania	NCL	0.00385265	0.111194	3.08538	389.046
Southeast Asia & Oceania	GUM	0.00230372	6.7962e-05	3.08768	389.047
Southeast Asia & Oceania	FJI	0.00140122	0.106622	3.08909	389.153
Southeast Asia & Oceania	PYF	0.000764118	0.00020267	3.08985	389.153
Southeast Asia & Oceania	ASM	0.000213075	0	3.09006	389.153
Southeast Asia & Oceania	WSM	0.000173785	4.2944e-05	3.09024	389.153
Southeast Asia & Oceania	SLB	0.000138108	5.651e-06	3.09037	389.153
Southeast Asia & Oceania	VUT	9.16299e-05	0.00785784	3.09047	389.161
Southeast Asia & Oceania	TON	7.18963e-05	0	3.09054	389.161
Southeast Asia & Oceania	COK	5.45484e-05	1.0729e-05	3.09059	389.161
Southeast Asia & Oceania	NRU	4.57522e-05	0	3.09064	389.161
Southeast Asia & Oceania	KIR	3.90031e-05	4.837e-06	3.09068	389.161
Southeast Asia & Oceania	NIU	3.92162e-06	0	3.09068	389.161

## Sheet: Fig 3b
Region	ISO3	Demand (PWh)	Renewable resources (PWh)	Cumulative demand (PWh)	Cumulative renewable resources (PWh)
Sub-Saharan Africa	ZAF	0.262755	45.2927	0.262755	45.2927
Sub-Saharan Africa	NGA	0.104448	8.70348	0.367203	53.9961
Sub-Saharan Africa	MOZ	0.0482049	3.41012	0.415407	57.4063
Sub-Saharan Africa	ZMB	0.0471504	13.1313	0.462558	70.5375
Sub-Saharan Africa	SDN	0.041272	22.5854	0.50383	93.1229
Sub-Saharan Africa	AGO	0.0373106	6.69858	0.54114	99.8215
Sub-Saharan Africa	ETH	0.0323519	8.538	0.573492	108.359
Sub-Saharan Africa	GHA	0.031832	1.29164	0.605324	109.651
Sub-Saharan Africa	KEN	0.0313984	6.31823	0.636723	115.969
Sub-Saharan Africa	COD	0.0309405	5.36984	0.667663	121.339
Sub-Saharan Africa	ZWE	0.0266443	9.84686	0.694308	131.186
Sub-Saharan Africa	CMR	0.0242763	1.68541	0.718584	132.871
Sub-Saharan Africa	CIV	0.0240719	1.3013	0.742656	134.173
Sub-Saharan Africa	TZA	0.0209255	8.88779	0.763581	143.061
Sub-Saharan Africa	NAM	0.0150633	29.8296	0.778645	172.89
Sub-Saharan Africa	SEN	0.013832	2.31972	0.792477	175.21
Sub-Saharan Africa	UGA	0.0127231	8.20163	0.8052	183.411
Sub-Saharan Africa	BWA	0.0118826	5.73247	0.817082	189.144
Sub-Saharan Africa	MLI	0.0109457	6.42867	0.828028	195.573
Sub-Saharan Africa	MUS	0.0100794	0.0291493	0.838107	195.602
Sub-Saharan Africa	GAB	0.00802939	0.00375796	0.846137	195.605
Sub-Saharan Africa	MDG	0.00761984	2.46337	0.853757	198.069
Sub-Saharan Africa	COG	0.00726681	0.00982877	0.861023	198.079
Sub-Saharan Africa	GIN	0.00713847	0.206083	0.868162	198.285
Sub-Saharan Africa	BFA	0.00633475	2.49336	0.874497	200.778
Sub-Saharan Africa	SWZ	0.0060564	0.0362473	0.880553	200.814
Sub-Saharan Africa	NER	0.00571025	7.96615	0.886263	208.781
Sub-Saharan Africa	MWI	0.00545511	0.895792	0.891718	209.676
Sub-Saharan Africa	GNQ	0.00475739	0.00106959	0.896476	209.677
Sub-Saharan Africa	TGO	0.00450274	1.06194	0.900978	210.739
Sub-Saharan Africa	BEN	0.0042773	0.919273	0.905256	211.659
Sub-Saharan Africa	LSO	0.00324679	0.181718	0.908503	211.84
Sub-Saharan Africa	MRT	0.00317511	2.92785	0.911678	214.768
Sub-Saharan Africa	RWA	0.0027514	0.137862	0.914429	214.906
Sub-Saharan Africa	CPV	0.00163728	0.02362	0.916066	214.93
Sub-Saharan Africa	ERI	0.00146862	0.692239	0.917535	215.622
Sub-Saharan Africa	SYC	0.00144972	5e-06	0.918985	215.622
Sub-Saharan Africa	LBR	0.00125223	0.00600463	0.920237	215.628
Sub-Saharan Africa	BDI	0.00121976	0.057266	0.921457	215.685
Sub-Saharan Africa	SOM	0.00116245	0.930473	0.922619	216.616
Sub-Saharan Africa	GMB	0.00104833	0.049608	0.923667	216.665
Sub-Saharan Africa	SLE	0.000870342	0.135513	0.924538	216.801
Sub-Saharan Africa	TCD	0.000766725	1.00929	0.925305	217.81
Sub-Saharan Africa	CAF	0.00050557	0.324522	0.92581	218.135
Sub-Saharan Africa	COM	0.000336148	4e-07	0.926146	218.135
Sub-Saharan Africa	STP	0.000291289	9.81746e-06	0.926438	218.135
Sub-Saharan Africa	GNB	0.000140625	0.00181886	0.926578	218.136
Sub-Saharan Africa	DJI	0.000137271	0.314147	0.926715	218.451
Sub-Saharan Africa	SHN	2.67857e-05	0.00227807	0.926742	218.453
East Asia & R	CHN	12.6451	19.4629	12.6451	19.4629
East Asia & R	IND	5.19944	5.27353	17.8446	24.7365
East Asia & R	KOR	1.12859	0.0340604	18.9732	24.7705
East Asia & R	RUS	1.04952	1.54346	20.0227	26.314
East Asia & R	JPN	0.869109	0.365032	20.8918	26.679
East Asia & R	IRN	0.550803	35.6435	21.4426	62.3225
East Asia & R	TWN	0.52198	0.473385	21.9646	62.7959
East Asia & R	PAK	0.254536	4.17727	22.2191	66.9732
East Asia & R	KAZ	0.193504	0.932324	22.4126	67.9055
East Asia & R	BGD	0.14904	0.00536965	22.5617	67.9109
East Asia & R	UZB	0.103865	0.143329	22.6655	68.0542
East Asia & R	HKG	0.0944262	0.00452746	22.76	68.0587
East Asia & R	TKM	0.0318537	0.383775	22.7918	68.4425
East Asia & R	TJK	0.0300028	0.106857	22.8218	68.5493
East Asia & R	LKA	0.0283699	0.183836	22.8502	68.7332
East Asia & R	PRK	0.0268272	0.0171866	22.877	68.7504
East Asia & R	KGZ	0.024783	0.0344678	22.9018	68.7848
East Asia & R	MNG	0.0146349	0.0397403	22.9164	68.8246
East Asia & R	NPL	0.013853	0.0165697	22.9303	68.8411
East Asia & R	AFG	0.0127158	1.81834	22.943	70.6595
East Asia & R	MAC	0.0113531	7.9953e-05	22.9543	70.6596
East Asia & R	BTN	0.00503673	0.00729442	22.9594	70.6669
East Asia & R	MDV	0.00119278	2.5e-06	22.9606	70.6669
Europe & MENA	DEU	0.781752	1.19089	0.781752	1.19089
Europe & MENA	SAU	0.697145	54.0066	1.4789	55.1975
Europe & MENA	FRA	0.659204	1.25496	2.1381	56.4524
Europe & MENA	TUR	0.558115	0.975068	2.69622	57.4275
Europe & MENA	ITA	0.442261	0.421789	3.13848	57.8493
Europe & MENA	GBR	0.431899	3.59445	3.57038	61.4437
Europe & MENA	ESP	0.359869	0.776217	3.93024	62.2199
Europe & MENA	EGY	0.325606	22.5028	4.25585	84.7227
Europe & MENA	ARE	0.258314	4.5081	4.51416	89.2308
Europe & MENA	POL	0.186342	0.405051	4.70051	89.6359
Europe & MENA	SWE	0.183194	0.600503	4.8837	90.2364
Europe & MENA	NOR	0.176579	0.829753	5.06028	91.0661
Europe & MENA	NLD	0.163525	0.522939	5.2238	91.589
Europe & MENA	UKR	0.151056	0.193358	5.37486	91.7824
Europe & MENA	DZA	0.134209	28.6261	5.50907	120.409
Europe & MENA	KWT	0.128184	1.20714	5.63725	121.616
Europe & MENA	BEL	0.122326	0.175323	5.75958	121.791
Europe & MENA	ISR	0.121942	0.715912	5.88152	122.507
Europe & MENA	FIN	0.119451	0.0515661	6.00097	122.558
Europe & MENA	AUT	0.0964719	0.111055	6.09744	122.67
Europe & MENA	IRQ	0.095084	9.72497	6.19253	132.394
Europe & MENA	QAT	0.0937962	0.765625	6.28632	133.16
Europe & MENA	CHE	0.0848964	0.0811919	6.37122	133.241
Europe & MENA	CZE	0.0758483	0.100325	6.44707	133.342
Europe & MENA	GRC	0.0753052	0.142353	6.52237	133.484
Europe & MENA	PRT	0.0709861	0.100085	6.59336	133.584
Europe & MENA	OMN	0.0686916	11.2957	6.66205	144.88
Europe & MENA	MAR	0.0641791	12.2228	6.72623	157.103
Europe & MENA	ROU	0.0617338	0.267911	6.78796	157.371
Europe & MENA	BHR	0.0593532	0.0216183	6.84732	157.392
Europe & MENA	LBY	0.0555607	37.703	6.90288	195.095
Europe & MENA	HUN	0.049093	0.0919604	6.95197	195.187
Europe & MENA	DNK	0.0461956	1.22429	6.99817	196.411
Europe & MENA	SRB	0.0444179	0.0573823	7.04259	196.469
Europe & MENA	AZE	0.0438665	0.0547714	7.08645	196.524
Europe & MENA	BGR	0.0396303	0.115874	7.12608	196.639
Europe & MENA	BLR	0.0390274	0.0152497	7.16511	196.655
Europe & MENA	LBN	0.0382916	0.0440703	7.2034	196.699
Europe & MENA	IRL	0.0381537	1.44172	7.24155	198.14
Europe & MENA	JOR	0.0375919	4.17264	7.27915	202.313
Europe & MENA	TUN	0.0342492	4.16088	7.3134	206.474
Europe & MENA	SVK	0.0326626	0.045711	7.34606	206.52
Europe & MENA	SYR	0.0308429	7.14126	7.3769	213.661
Europe & MENA	ISL	0.0265352	0.924084	7.40344	214.585
Europe & MENA	GEO	0.0258542	0.0241807	7.42929	214.609
Europe & MENA	HRV	0.0245925	0.0396563	7.45388	214.649
Europe & MENA	SVN	0.0205886	0.0140735	7.47447	214.663
Europe & MENA	BIH	0.017967	0.0192165	7.49244	214.682
Europe & MENA	LTU	0.0157611	0.0706145	7.5082	214.753
Europe & MENA	EST	0.0127949	0.12137	7.52099	214.874
Europe & MENA	PSE	0.0118839	0.0748476	7.53288	214.949
Europe & MENA	ARM	0.011576	0.0139117	7.54445	214.963
Europe & MENA	CYP	0.0100052	0.0978745	7.55446	215.061
Europe & MENA	LVA	0.00980599	0.145266	7.56427	215.206
Europe & MENA	LUX	0.00949193	0.00423338	7.57376	215.21
Europe & MENA	MKD	0.00922996	0.00937192	7.58299	215.22
Europe & MENA	ALB	0.0071108	0.0225963	7.5901	215.242
Europe & MENA	MDA	0.00647255	0.00396322	7.59657	215.246
Europe & MENA	YEM	0.00573679	3.29969	7.60231	218.546
Europe & MENA	MNE	0.00439534	0.00453615	7.6067	218.55
Europe & MENA	MLT	0.00342235	0.00211696	7.61013	218.553
Europe & MENA	FRO	0.0004442	0.0012987	7.61057	218.554
Europe & MENA	GIB	0.000286769	0.000249952	7.61086	218.554
North America	USA	4.88055	43.6177	4.88055	43.6177
North America	CAN	0.702591	4.17064	5.58314	47.7883
North America	MEX	0.505269	26.7595	6.08841	74.5478
North America	GTM	0.0197261	0.259591	6.10814	74.8074
North America	CRI	0.0187831	0.0542392	6.12692	74.8616
North America	PAN	0.017278	0.0126514	6.1442	74.8743
North America	HND	0.0124959	0.126638	6.15669	75.0009
North America	SLV	0.0106429	0.381105	6.16734	75.382
North America	NIC	0.00697629	0.494053	6.17431	75.8761
North America	BLZ	0.00105926	0.000385585	6.17537	75.8765
North America	BMU	0.000703962	0.000107359	6.17608	75.8766
North America	GRL	0.000623062	0.0620718	6.1767	75.9386
North America	SPM	5.61299e-05	1.22432e-05	6.17676	75.9387
South America	BRA	0.986416	15.7683	0.986416	15.7683
South America	ARG	0.233346	7.63113	1.21976	23.3994
South America	CHL	0.141033	9.6301	1.36079	33.0295
South America	COL	0.131012	1.85373	1.49181	34.8832
South America	VEN	0.120669	4.6348	1.61247	39.518
South America	PER	0.0884758	4.63317	1.70095	44.1512
South America	ECU	0.0459154	0.0873198	1.74687	44.2385
South America	CUB	0.0304968	0.441624	1.77736	44.6801
South America	DOM	0.0299849	0.486431	1.80735	45.1666
South America	PRI	0.0288626	0.0119606	1.83621	45.1785
South America	PRY	0.0244386	0.0616227	1.86065	45.2402
South America	URY	0.0220428	0.123689	1.88269	45.3639
South America	BOL	0.0155778	5.65093	1.89827	51.0148
South America	TTO	0.0153887	0.00265597	1.91366	51.0174
South America	JAM	0.00564472	0.0411079	1.9193	51.0585
South America	BHS	0.00330372	0.00122938	1.92261	51.0598
South America	SUR	0.00310356	0.0177521	1.92571	51.0775
South America	GLP	0.00288067	0.0126688	1.92859	51.0902
South America	MTQ	0.00267466	0.00141505	1.93127	51.0916
South America	GUF	0.00190843	0.00622357	1.93317	51.0978
South America	BRB	0.00184813	0.00486044	1.93502	51.1027
South America	ABW	0.00167783	0.00138899	1.9367	51.1041
South America	GUY	0.00158793	1.8925e-05	1.93829	51.1041
South America	ANT	0.00136523	0.00317223	1.93965	51.1073
South America	CYM	0.00117418	1.6165e-05	1.94083	51.1073
South America	VIR	0.00103248	4.66739e-05	1.94186	51.1073
South America	HTI	0.000670807	0.250324	1.94253	51.3577
South America	LCA	0.000656341	0.000419763	1.94319	51.3581
South America	ATG	0.000586762	1.3073e-05	1.94377	51.3581
South America	GRD	0.00037044	3.495e-06	1.94414	51.3581
South America	TCA	0.000347121	0	1.94449	51.3581
South America	KNA	0.000342956	7.6e-06	1.94483	51.3581
South America	VCT	0.000248192	0.00317546	1.94508	51.3613
South America	VGB	0.000176265	1.558e-06	1.94526	51.3613
South America	DMA	0.000111388	0.0108972	1.94537	51.3722
South America	FLK	3.41891e-05	0.00431408	1.9454	51.3765
South America	MSR	2.77697e-05	0	1.94543	51.3765
Southeast Asia & Oceania	IDN	0.691859	0.236256	0.691859	0.236256
Southeast Asia & Oceania	VNM	0.603078	0.212617	1.29494	0.448873
Southeast Asia & Oceania	THA	0.51651	0.11767	1.81145	0.566543
Southeast Asia & Oceania	MYS	0.409124	0.046066	2.22057	0.612609
Southeast Asia & Oceania	AUS	0.329301	33.7541	2.54987	34.3667
Southeast Asia & Oceania	PHL	0.237638	0.0855294	2.78751	34.4522
Southeast Asia & Oceania	SGP	0.137531	0.00544715	2.92504	34.4577
Southeast Asia & Oceania	NZL	0.0565772	2.36244	2.98162	36.8201
Southeast Asia & Oceania	MMR	0.0500917	0.0205784	3.03171	36.8407
Southeast Asia & Oceania	KHM	0.0233495	0.0778863	3.05506	36.9186
Southeast Asia & Oceania	LAO	0.0112795	0.0256944	3.06634	36.9443
Southeast Asia & Oceania	BRN	0.00988132	0.00196579	3.07622	36.9463
Southeast Asia & Oceania	PNG	0.00530947	0.0132142	3.08153	36.9595
Southeast Asia & Oceania	NCL	0.00385265	0.000471068	3.08538	36.9599
Southeast Asia & Oceania	GUM	0.00230372	6.7962e-05	3.08768	36.96
Southeast Asia & Oceania	FJI	0.00140122	0.00195663	3.08909	36.962
Southeast Asia & Oceania	PYF	0.000764118	0.00020267	3.08985	36.9622
Southeast Asia & Oceania	ASM	0.000213075	0	3.09006	36.9622
Southeast Asia & Oceania	WSM	0.000173785	4.2944e-05	3.09024	36.9622
Southeast Asia & Oceania	SLB	0.000138108	5.651e-06	3.09037	36.9622
Southeast Asia & Oceania	VUT	9.16299e-05	0.00207597	3.09047	36.9643
Southeast Asia & Oceania	TON	7.18963e-05	0	3.09054	36.9643
Southeast Asia & Oceania	COK	5.45484e-05	1.0729e-05	3.09059	36.9643
Southeast Asia & Oceania	NRU	4.57522e-05	0	3.09064	36.9643
Southeast Asia & Oceania	KIR	3.90031e-05	4.837e-06	3.09068	36.9643
Southeast Asia & Oceania	NIU	3.92162e-06	0	3.09068	36.9643

## Sheet: Fig 3c
	Change in cost ($/MWh)
Sub-Saharan Africa		Storage	PV	CSP	Rooftop	Onshore wind	Offshore wind	Hydro	Transmission	Penalty	Total	Relative change
	country	14.6157	26.4634	0	0	3.86974	0.0466359	7.59926	0	0.131633	52.7264
	Decrease	-4.99585	-10.3264				-0.0423233	-0.28756		-0.131633
	Increase					1.89184			5.30915
	pool	9.61988	16.137	0	0	5.76158	0.00431261	7.3117	5.30915	0	44.1436	0.16278
East Asia & R		Storage	PV	CSP	Rooftop	Onshore wind	Offshore wind	Hydro	Transmission	Penalty
	country	14.1883	23.181	0	0.047051	11.1231	3.10325	2.47531	0	3.33383	57.4518
	Decrease	-5.11463	-7.70158		-0.0395059			-0.279666		-3.33383
	Increase					1.907	3.48862		3.98593
	pool	9.07363	15.4794	0	0.00754512	13.0301	6.59186	2.19565	3.98593	0	50.3641	0.123367
Europe & MENA		Storage	PV	CSP	Rooftop	Onshore wind	Offshore wind	Hydro	Transmission	Penalty
	country	12.4607	31.1987	0.0262848	4.82021	32.993	6.78658	1.4661	0	0.934545	90.686
	Decrease	-8.46159	-24.4587	-0.0262848	-4.8201	-9.89443	-6.78658	-0.0185812		-0.934545
	Increase								8.40656
	pool	3.99908	6.73999	0	0.000116686	23.0985	0	1.44752	8.40656	0	43.6918	0.518208
North America		Storage	PV	CSP	Rooftop	Onshore wind	Offshore wind	Hydro	Transmission	Penalty
	country	5.58984	11.0848	0	0	25.1967	0.000906438	3.11521	0	0.0125025	45
	Decrease	-0.555607	-0.986041			-1.47499	-0.000906438	-1.51499		-0.0125025
	Increase								2.41813
	pool	5.03423	10.0988	0	0	23.7217	0	1.60022	2.41813	0	42.8731	0.0472647
South America		Storage	PV	CSP	Rooftop	Onshore wind	Offshore wind	Hydro	Transmission	Penalty
	country	4.16053	10.382	0	0.0131991	9.01307	0.0379572	10.0944	0	0.11288	33.8141
	Decrease	-2.69248	-3.82954			-1.95423	-0.0379572	-0.0839076		-0.11288
	Increase								3.24433
	pool	1.46804	6.55249	0	0.0131991	7.05884	0	10.0105	3.24433	0	28.3474	0.161669
Southeast Asia & Oceania		Storage	PV	CSP	Rooftop	Onshore wind	Offshore wind	Hydro	Transmission	Penalty
	country	19.1109	36.5203	0	0.0432128	6.53934	2.07693	1.59302	0	6.1824	72.0661
	Decrease	-1.91333	-8.74816			-1.84703	-1.10358			-6.1824
	Increase							1.08008	4.67611
	pool	17.1976	27.7721	0	0.0432128	4.6923	0.973352	2.6731	4.67611	0	58.0278	0.194798

## Sheet: Fig 3d
	Change in cost ($/MWh)
Sub-Saharan Africa		Storage	PV	CSP	Rooftop	Onshore wind	Offshore wind	Hydro	Transmission	Penalty	Total	Relative change
	country	21.1496	34.3689	0	0.200246	1.0539	0.207034	0.943437	0	1.38565	59.3087
	Decrease	-2.76886	-9.40773		-0.0960221		-0.116117			-1.38565
	Increase					1.02651			4.16755
	pool	18.3807	24.9612	0	0.104224	2.08041	0.0909166	0.943437	4.16755	0	50.7284	0.144672
East Asia & R		Storage	PV	CSP	Rooftop	Onshore wind	Offshore wind	Hydro	Transmission	Penalty
	country	18.4803	19.2734	7.35518	4.99005	2.40801	2.24467	0.632864	0	14.3617	69.7462
	Decrease			-7.35518	-0.00278846					-14.3617
	Increase	1.96463	7.60621			0.624352	0.00310648		13.8531
	pool	20.445	26.8796	0	4.98726	3.03237	2.24777	0.632864	13.8531	0	72.0779	-0.0334314
Europe & MENA		Storage	PV	CSP	Rooftop	Onshore wind	Offshore wind	Hydro	Transmission	Penalty
	country	15.6563	11.8439	1.81801	15.9466	10.1762	13.5061	0.775587	0	7.19074	76.9135
	Decrease	-4.19544		-1.81801	-13.4692		-6.21019			-7.19074
	Increase		1.78			2.03753			11.4617
	pool	11.4609	13.6239	0	2.47741	12.2137	7.29596	0.775587	11.4617	0	59.3092	0.228885
North America		Storage	PV	CSP	Rooftop	Onshore wind	Offshore wind	Hydro	Transmission	Penalty
	country	6.49038	11.4438	0	0.61961	26.411	0.0053817	0.855669	0	0.130911	45.9567
	Decrease	-0.793809	-0.848229		-0.609371	-2.52975	-0.00364508	-0.0134322		-0.130911
	Increase								2.39531
	pool	5.69657	10.5956	0	0.0102392	23.8812	0.00173662	0.842237	2.39531	0	43.4229	0.0551351
South America		Storage	PV	CSP	Rooftop	Onshore wind	Offshore wind	Hydro	Transmission	Penalty
	country	8.88756	16.8268	0	0.105661	8.96687	0.519166	2.5301	0	2.7302	40.5663
	Decrease	-4.54914	-7.07429		-0.00942911		-0.387189			-2.7302
	Increase					1.70101			3.90445
	pool	4.33842	9.75248	0	0.0962317	10.6679	0.131976	2.5301	3.90445	0	31.4215	0.225428
Southeast Asia & Oceania		Storage	PV	CSP	Rooftop	Onshore wind	Offshore wind	Hydro	Transmission	Penalty
	country	3.3625	2.59008	0	2.17054	6.72198	1.3803	0.539289	0	84.2081	100.973
	Decrease					-1.20761				-84.2081
	Increase	16.7236	24.2111		0.501295		0.0935094		44.641
	pool	20.0861	26.8012	0	2.67183	5.51438	1.4738	0.539289	44.641	0	101.728	-0.00747448

[truncated: 4 more sheets: Fig 4a, Fig 4b, Fig 4c,e,g, Fig 4d,f,h]
